# Supplementary material for: Towards equations for estimating glomerular filtration rate without demographic characteristics
Source: Clin Transl Med. 2022 Nov 30;12(12):e1134. doi: 10.1002/ctm2.1134 (PMC9709889; doi:10.1002/ctm2.1134)
Supplement: Supplementary file 2 — Supporting Information [file CTM2-12-e1134-s001.xlsx]

## Sheet: Table S1
Table S1. Demographic and clinical characteristics of the two Chinese cohorts in the present study. Continuous measures are summarized as the mean and standard deviation (SD), and categorical variables are given as numbers and percentages. Abbreviations: BP, blood pressure; eGFRcr-cys(ASR), estimated glomerular filtration rate calculated using the eGFRcr-cys(ASR) equation; mGFR, measured glomerul…
Variable	mGFR ≥ 90			60≤mGFR＜90			30≤ mGFR＜60			mGFR＜30			overall
	ml/min per 1.73 m2			ml/min per 1.73 m2			ml/min per 1.73 m2			ml/min per 1.73 m2
	Mean / number of participants	SD / %		Mean / number of participants	SD / %		Mean / number of participants	SD / %		Mean / number of participants	SD / %		Mean / number of participants	SD / %
52 CKD patients (serum samples) in the Third Affiliated Hospital of Sun Yat-sen University in Guangzhou
Sample size	5			15			11			21			52
Age, y	37.2	13.755		42.8	14.6248		49	13.7405		56.3333	12.0803		49.0385	14.6595
Male, %	1	20		9	60		9	81.8182		14	66.6667		33	63.4615
Body mass index, kg/ m2	22.0259	1.05618		22.738	2.28033		24.0162	2.15541		23.481	2.85545		23.24	2.44863
Diabetes prevalence, %	2	40		6	40		6	54.5455		9	42.8571		23	44.2308
Hypertention prevalence, %	2	40		9	60		8	72.7273		13	61.9048		32	61.5385
Hyperuricemia prevalence, %	2	40		2	13.3333		2	18.1818		5	23.8095		11	21.1538
Coronary artery disease prevalence, %	1	20		0	0		0	0		1	4.7619		2	3.84615
Lipid-lowering medication use, %	1	20		4	26.6667		7	63.6364		9	42.8571		21	40.3846
Uric acid-lowing medication use, %	2	40		4	26.6667		2	18.1818		5	23.8095		13	25
Antiplatelet drug use, %	0	0		2	13.3333		0	0		4	19.0476		6	11.5385
Antihypertensive medication use, %	4	80		12	80		11	100		19	90.4762		46	88.4615
glucose-lowering drug use, %	3	60		6	40		6	54.5455		8	38.0952		23	44.2308
Systolic BP, mmHg	128.2	25.2626		138.933	17.8584		149.091	16.349		141.333	24.2803		141.019	21.2764
Diastolic BP, mmHg	84.8	11.7771		85.9333	13.1283		88.9091	11.353		85.7619	11.9202		86.3846	11.8754
Serum creatinine, mg/dL	0.650984	0.150239		1.36334	1.75745		1.8334	0.751783		5.84219	2.72325		3.20305	2.96231
Serum cystatin C, mg/L	0.764	0.140641		1.308	0.989316		1.87182	0.600397		3.96619	0.92724		2.44846	1.53591
eGFRcr-cys(ASR), mL/min per 1.73 m2	114.807	17.94		79.9234	23.7035		43.0782	18.8441		12.1658	6.22578		48.1198	39.1862
mGFR, mL/min per 1.73 m2	98.3182	7.48301		73.8218	9.60519		43.485	8.81665		14.7717	5.90485		45.9127	30.9444
135 CKD patients (plasma samples) in the Kiang Wu Hospital in Macau
Sample size	27			39			47			22			135
Age, y	41.2222	11.7189		60.6667	14.3166		72.3404	13.5523		74.8636	16.5452		63.1556	18.4811
Male, %	12	44.4444		18	46.1538		25	53.1915		9	40.9091		64	47.4074
Body mass index, kg/ m2	24.2783	4.33813		25.2352	4.73471		24.531	5.63031		25.057	3.21726		24.7696	4.76007
Diabetes prevalence, %	4	14.8148		7	17.9487		11	23.4043		10	45.4545		32	23.7037
Hypertention prevalence, %	4	14.8148		15	38.4615		28	59.5745		15	68.1818		62	45.9259
Hyperuricemia prevalence, %	2	7.40741		11	28.2051		8	17.0213		0	0		21	15.5556
Coronary artery disease prevalence, %	2	7.40741		5	12.8205		11	23.4043		9	40.9091		27	20
Lipid-lowering medication use, %	0	0		6	15.3846		5	10.6383		2	9.09091		13	9.62963
Uric acid-lowing medication use, %	2	7.40741		11	28.2051		8	17.0213		0	0		21	15.5556
Antiplatelet drug use, %	2	7.40741		5	12.8205		11	23.4043		9	40.9091		27	20
Antihypertensive medication use, %	4	14.8148		15	38.4615		28	59.5745		15	68.1818		62	45.9259
glucose-lowering drug use, %	4	14.8148		7	17.9487		11	23.4043		10	45.4545		32	23.7037
Systolic BP, mmHg	127.444	12.4879		133	16.7944		132.596	16.9175		130.909	14.2057		131.407	15.6383
Diastolic BP, mmHg	75	10.1678		77.5897	12.1303		72.766	12.9937		70.7273	13.698		74.2741	12.4627
Plasma creatinine, mg/dL	0.799635	0.232686		0.915212	0.203762		1.19666	0.300039		2.72923	1.63028		1.2857	0.949817
Plasma cystatin C, mg/L	0.838519	0.129695		1.03897	0.129224		1.51298	0.346686		2.83864	1.15886		1.45719	0.83795
eGFRcr-cys(ASR), mL/min per 1.73 m2	102.755	16.6122		76.0253	11.9571		49.9036	15.6095		23.079	11.56		63.6487	29.7974
mGFR, mL/min per 1.73 m2	107.42	13.4941		73.2037	8.40697		44.5759	7.85032		21.9095	6.4294		61.7212	30.0915
All CKD patients
Sample size	32			54			58			43			187
Age, y	40.5938	11.9079		55.7037	16.3922		67.9138	16.3259		65.814	17.1523		59.2299	18.5798
Male, %	13	40.625		27	50		34	58.6207		23	53.4884		97	51.8717
Body mass index, kg/ m2	23.9264	4.07656		24.5415	4.32678		24.4334	5.14191		24.2873	3.11343		24.3443	4.29418
Diabetes prevalence, %	6	18.75		13	24.0741		17	29.3103		19	44.186		55	29.4118
Hypertention prevalence, %	6	18.75		24	44.4444		36	62.069		28	65.1163		94	50.2674
Hyperuricemia prevalence, %	4	12.5		13	24.0741		10	17.2414		5	11.6279		32	17.1123
Coronary artery disease prevalence, %	3	9.375		5	9.25926		11	18.9655		10	23.2558		29	15.508
Lipid-lowering medication use, %	1	3.125		10	18.5185		12	20.6897		11	25.5814		34	18.1818
Uric acid-lowing medication use, %	4	12.5		15	27.7778		10	17.2414		5	11.6279		34	18.1818
Antiplatelet drug use, %	2	6.25		7	12.963		11	18.9655		13	30.2326		33	17.6471
Antihypertensive medication use, %	8	25		27	50		39	67.2414		34	79.0698		108	57.754
glucose-lowering drug use, %	7	21.875		13	24.0741		17	29.3103		18	41.8605		55	29.4118
Systolic BP, mmHg	127.562	14.6021		134.648	17.1367		135.724	17.9001		136	20.2343		134.08	17.8593
Diastolic BP, mmHg	76.5312	10.8479		79.9074	12.8552		75.8276	14.1287		78.0698	14.8089		77.6417	13.4226
Serum/Plasma creatinine, mg/dL	0.776408	0.226561		1.03969	0.941637		1.31742	0.484982		4.24951	2.70913		1.81887	1.94885
Serum/Plasma cystatin C, mg/L	0.826875	0.131969		1.1137	0.534138		1.58103	0.424705		3.3893	1.18581		1.73283	1.16233
eGFRcr-cys(ASR), mL/min per 1.73 m2	104.638	17.1099		77.1081	15.9383		48.6091	16.3162		17.7493	10.7583		59.3305	33.3072
mGFR, mL/min per 1.73 m2	105.998	13.0851		73.3754	8.66734		44.369	7.97233		18.4236	7.09263		57.3252	31.07

## Sheet: Table S2
Table S2. Comparison of blood creatinine levels and cystatin C levels between male and female CKD patients in the two Chinese cohorts in the present study. In each cohort, the blood creatinine and cystatin C levels between the male and female CKD patients were compared by ANCOVA (analysis of covariance) with age and ln(mGFR) as covariates. The Blood creatinine levels were significantly higher in …
Variable	mGFR ≥ 90			60≤mGFR＜90			30≤ mGFR＜60			mGFR＜30			overall		ANCOVA
	ml/min per 1.73 m2			ml/min per 1.73 m2			ml/min per 1.73 m2			ml/min per 1.73 m2					Covariates: age, ln(mGFR)
	Mean (median)	SD		Mean (median)	SD		Mean (median)	SD		Mean (median)	SD		Mean (median)	SD	ln(creatinine level)	ln(cystatin C level)
33 male CKD patients (serum samples) in the Third Affiliated Hospital of Sun Yat-sen University in Guangzhou															33 males versus 19 females	33 males vs 19 females
Sample size	1			9			9			14			33		P = 0.007*	P = 0.104
Serum creatinine, mg/dL	0.86 (0.86)	N.A.		1.79 (1.02)	2.21		1.89 (1.76)	0.74		5.95 (5.43)	2.74		3.55 (2.13)	2.97	mean difference (males - females) = 0.319 (95% CI, 0.092 - 0.546) [means values in ln(blood level) calculated with covariates in the model being evaluated at the following values: Age = 49.04, ln(mGFR) = 3.52517072944]	mean difference (males - females) = 0.133 (95% CI, -0.028 - 0.295) [means values in ln(blood level) calculated with covariates in the model being evaluated at the following values: Age = 49.04, ln(mGFR) = 3.52517072944]
Serum cystatin C, mg/L	0.79 (0.79)	N.A.		1.46 (1.00)	1.28		1.85 (1.85)	0.65		3.99 (3.90)	1.02		2.62 (2.21)	1.55
19 female CKD patients (serum samples) in the Third Affiliated Hospital of Sun Yat-sen University in Guangzhou
Sample size	4			6			2			7			19
Serum creatinine, mg/dL	0.60 (0.58)	0.11		0.73 (0.71)	0.07		1.59 (1.59)	1.04		5.36 (4.21)	2.9		2.60 (0.85)	2.93	Hence, mean male-to-female ratio of Cr level = 1.38 (95%, 1.10 - 1.73)	Hence, mean male-to-female ratio of CysC level = 1.14 (95%, 0.97 - 1.34)
Serum cystatin C, mg/L	0.76 (0.71)	0.16		1.08 (1.07)	0.14		1.96 (1.96)	0.46		3.91 (4.05)	0.79		2.15 (1.25)	1.5
64 male CKD patients (plasma samples) in the Kiang Wu Hospital in Macau															64 males vs 71 females	64 males vs 71 females
Sample size	12			18			25			9			64		P = 8.7E-12*	P = 0.003*
Plasma creatinine, mg/dL	1.01 (1.01)	0.18		1.07 (1.10)	0.17		1.33 (1.27)	0.24		3.12 (2.77)	1.78		1.45 (1.20)	0.96	mean difference (males - females) = 0.310 (95% CI, 0.228 - 0.392) [means values in ln(blood level) calculated with covariates in the model being evaluated at the following values: Age = 63.16, ln(mGFR) = 3.98405841707]	mean difference (males - females) = 0.095 (95% CI, 0.032 - 0.157) [means values in ln(blood level) calculated with covariates in the model being evaluated at the following values: Age = 63.16, ln(mGFR) = 3.98405841707]
Plasma cystatin C, mg/L	0.92 (0.90)	0.12		1.09 (1.10)	0.14		1.53 (1.48)	0.37		2.69 (2.41)	0.9		1.46 (1.25)	0.69
71 male CKD patients (plasma samples) in the Kiang Wu Hospital in Macau
Sample size	15			21			22			13			71
Plasma creatinine, mg/dL	0.64 (0.62)	0.11		0.78 (0.77)	0.11		1.04 (1.05)	0.29		2.46 (1.82)	1.53		1.14 (0.83)	0.92	Hence, mean male-to-female ratio of Cr level = 1.36 (95%, 1.26 - 1.48)	Hence, mean male-to-female ratio of CysC level = 1.10 (95%, 1.03 - 1.17)
Plasma cystatin C, mg/L	0.77 (0.76)	0.1		1.00 (1.03)	0.1		1.49 (1.50)	0.33		2.94 (2.48)	1.33		1.46 (1.08)	0.96
*statistically significant after Bonferroni correction for 4 statistical hypnothesis testings

## Sheet: Table S3
Table S3. Demographic and clinical characteristics of the study participants in the study groups for biomarker discovery and equation construction (Group 1A, Group 1B & Group 1C) and those for independent validation (Group 2A & Group 2B). Continuous measures are summarized as the mean and standard deviation (SD), and categorical variables are given as numbers and percentages. Abbreviations: BP, b…
Variable	mGFR ≥ 90			60 ≤ mGFR＜90			30 ≤ mGFR＜60			mGFR＜30			overall
	ml/min per 1.73 m2			ml/min per 1.73 m2			ml/min per 1.73 m2			ml/min per 1.73 m2
	Mean / number of participants	SD / %		Mean / number of participants	SD / %		Mean / number of participants	SD / %		Mean / number of participants	SD / %		Mean / number of participants	SD / %
Group 1A - 33 CKD patients in the Third Affiliated Hospital of Sun Yat-sen University in Guangzhou, for biomarker discovery and equation construction
Sample size	3			9			5			16			33
Age, y	29.3333	12.0554		44.8889	16.9296		37.4	10.1637		55	13.1757		47.2424	15.8706
Male, %	1	33.3333		6	66.6667		5	100		12	75		24	72.7273
Body mass index, kg/ m2	21.3912	0.806092		22.9246	2.63676		24.7857	1.68886		23.8055	2.54242		23.4943	2.44544
Diabetes prevalence, %	2	66.6667		3	33.3333		2	40		5	31.25		12	36.3636
Hypertention prevalence, %	2	66.6667		3	33.3333		4	80		9	56.25		18	54.5455
Hyperuricemia prevalence, %	1	33.3333		2	22.2222		1	20		3	18.75		7	21.2121
Coronary artery disease prevalence, %	1	33.3333		0	0		0	0		1	6.25		2	6.06061
Lipid-lowering medication use, %	1	33.3333		1	11.1111		3	60		7	43.75		12	36.3636
Uric acid-lowing medication use, %	1	33.3333		2	22.2222		1	20		3	18.75		7	21.2121
Antiplatelet drug use, %	0	0		0	0		0	0		1	6.25		1	3.0303
Antihypertensive medication use, %	2	66.6667		6	66.6667		5	100		14	87.5		27	81.8182
glucose-lowering drug use, %	2	66.6667		3	33.3333		2	40		5	31.25		12	36.3636
Systolic BP, mmHg	129	35.6791		137	19.2743		150.6	16.1028		138.062	24.3871		138.848	22.7062
Diastolic BP, mmHg	82.3333	15.308		89.1111	12.8301		91.2	14.0428		85.75	12.8089		87.1818	12.8122
Serum creatinine, mg/dL	0.628817	0.198574		1.68087	2.25834		1.75119	0.508435		5.26528	2.50738		3.33378	2.82274
Serum cystatin C, mg/L	0.72	0.0818535		1.49778	1.26438		1.64	0.254264		3.725	0.887874		2.52848	1.49073
eGFRcr-cys, mL/min per 1.73 m2	125.556	0.518591		74.7189	27.9641		47.5155	12.1224		13.6407	6.39213		45.6051	39.7759
mGFR, mL/min per 1.73 m2	101.281	8.2817		73.5638	10.8143		47.6298	8.42194		16.2299	5.61358		44.3559	31.5927
Group 1B - 75 CKD patients in the Kiang Wu Hospital in Macau, for biomarker discovery and equation construction
Sample size	12			23			28			12			75
Age, y	38.75	10.1276		61.3913	15.3111		70.5	15.4068		75.75	17.9399		63.4667	19.0521
Male, %	6	50		10	43.4783		18	64.2857		5	41.6667		39	52
Body mass index, kg/ m2	23.6062	4.00632		25.478	4.67279		24.0159	4.80304		25.0923	3.6552		24.5709	4.4551
Diabetes prevalence, %	2	16.6667		5	21.7391		6	21.4286		6	50		19	25.3333
Hypertention prevalence, %	2	16.6667		8	34.7826		14	50		8	66.6667		32	42.6667
Hyperuricemia prevalence, %	1	8.33333		6	26.087		6	21.4286		0	0		13	17.3333
Coronary artery disease prevalence, %	1	8.33333		4	17.3913		6	21.4286		5	41.6667		16	21.3333
Lipid-lowering medication use, %	0	0		4	17.3913		4	14.2857		1	8.33333		9	12
Uric acid-lowing medication use, %	1	8.33333		6	26.087		6	21.4286		0	0		13	17.3333
Antiplatelet drug use, %	1	8.33333		4	17.3913		6	21.4286		5	41.6667		16	21.3333
Antihypertensive medication use, %	2	16.6667		8	34.7826		14	50		8	66.6667		32	42.6667
glucose-lowering drug use, %	2	16.6667		5	21.7391		6	21.4286		6	50		19	25.3333
Systolic BP, mmHg	127.083	9.9312		136	17.9342		131.536	15.2667		129.25	16.7447		131.827	15.7217
Diastolic BP, mmHg	73.8333	8.47277		78.2609	13.7054		73.1071	13.8733		68.8333	14.3896		74.12	13.3335
Plasma creatinine, mg/dL	0.778481	0.256899		0.879695	0.186491		1.24931	0.287954		2.9226	1.73864		1.32836	1.01285
Plasma cystatin C, mg/L	0.818333	0.10134		1.02174	0.119683		1.55036	0.37304		2.98417	1.40686		1.50053	0.924868
eGFRcr-cys, mL/min per 1.73 m2	107.52	15.418		77.7658	12.724		49.5912	17.3149		23.3997	14.2491		63.3093	30.5687
mGFR, mL/min per 1.73 m2	112.884	15.0324		72.2695	9.25043		45.0796	8.05961		20.3844	6.71376		60.3153	30.4692
Group 1C - 10 healthy volunteers in Macau, for biomarker discovery and equation construction
Sample size	10			0			0			0			10
Age, y	43.7	7.11883		/	/		/	/		/	/		43.7	7.11883
Male, %	4	40		/	/		/	/		/	/		4	40
Body mass index, kg/ m2	22.7674	2.84633		/	/		/	/		/	/		22.7674	2.84633
Diabetes prevalence, %	0	0		/	/		/	/		/	/		0	0
Hypertention prevalence, %	0	0		/	/		/	/		/	/		0	0
Hyperuricemia prevalence, %	0	0		/	/		/	/		/	/		0	0
Coronary artery disease prevalence, %	0	0		/	/		/	/		/	/		0	0
Lipid-lowering medication use, %	0	0		/	/		/	/		/	/		0	0
Uric acid-lowing medication use, %	0	0		/	/		/	/		/	/		0	0
Antiplatelet drug use, %	0	0		/	/		/	/		/	/		0	0
Antihypertensive medication use, %	0	0		/	/		/	/		/	/		0	0
glucose-lowering drug use, %	0	0		/	/		/	/		/	/		0	0
Systolic BP, mmHg	124.8	13.9746		/	/		/	/		/	/		124.8	13.9746
Diastolic BP, mmHg	84.4	14.7814		/	/		/	/		/	/		84.4	14.7814
Plasma creatinine, mg/dL	0.778105	0.160014		/	/		/	/		/	/		0.778105	0.160014
Plasma cystatin C, mg/L	0.764	0.0751591		/	/		/	/		/	/		0.764	0.0751591
eGFRcr-cys, mL/min per 1.73 m2	107.36	10.1897		/	/		/	/		/	/		107.36	10.1897
mGFR, mL/min per 1.73 m2	105.376	8.97991		/	/		/	/		/	/		105.376	8.97991
Group 2A - 19 CKD patients in the Third Affiliated Hospital of Sun Yat-sen University in Guangzhou, for independent validation of putative biomarkers and equations for estimating GFR
Sample size	2			6			6			5			19
Age, y	49	1.41421		39.6667	10.9848		58.6667	6.94742		60.6	6.9857		52.1579	12.0382
Male, %	0	0		3	50		4	66.6667		2	40		9	47.3684
Body mass index, kg/ m2	22.9781	0.375263		22.4582	1.81082		23.3749	2.43398		22.4425	3.84173		22.7983	2.45606
Diabetes prevalence, %	0	0		3	50		4	66.6667		4	80		11	57.8947
Hypertention prevalence, %	0	0		6	100		4	66.6667		4	80		14	73.6842
Hyperuricemia prevalence, %	1	50		0	0		1	16.6667		2	40		4	21.0526
Coronary artery disease prevalence, %	0	0		0	0		0	0		0	0		0	0
Lipid-lowering medication use, %	0	0		3	50		4	66.6667		2	40		9	47.3684
Uric acid-lowing medication use, %	1	50		2	33.3333		1	16.6667		2	40		6	31.5789
Antiplatelet drug use, %	0	0		2	33.3333		0	0		3	60		5	26.3158
Antihypertensive medication use, %	2	100		6	100		6	100		5	100		19	100
glucose-lowering drug use, %	1	50		3	50		4	66.6667		3	60		11	57.8947
Systolic BP, mmHg	127	1.41421		141.833	16.7859		147.833	17.9713		151.8	23.1884		144.789	18.504
Diastolic BP, mmHg	88.5	6.36396		81.1667	13.1821		87	9.50789		85.8	9.75705		85	10.2252
Serum creatinine, mg/dL	0.684234	0.0879685		0.887054	0.185288		1.90191	0.954547		7.68831	2.81299		2.97599	3.25768
Serum cystatin C, mg/L	0.83	0.226274		1.02333	0.143481		2.065	0.755454		4.738	0.604458		2.30947	1.64349
eGFRcr-cys, mL/min per 1.73 m2	98.6831	20.5		87.7302	14.1466		39.3804	23.5912		7.44599	2.0079		52.4873	38.8119
mGFR, mL/min per 1.73 m2	93.874	4.57955		74.2087	8.42073		40.0309	8.19919		10.1055	4.52141		48.6165	30.4388
Group 2B - 60 CKD patients in the Kiang Wu Hospital in Macau, for independent validation of the putative biomarkers and equations for estimating GFR
Sample size	15			16			19			10			60
Age, y	43.2	12.8463		59.625	13.17		75.0526	10.0137		73.8	15.5906		62.7667	17.8936
Male, %	6	40		8	50		7	36.8421		4	40		25	41.6667
Body mass index, kg/ m2	24.816	4.6521		24.886	4.95438		25.2901	6.737		25.0146	2.79617		25.0179	5.14339
Diabetes prevalence, %	2	13.3333		2	12.5		5	26.3158		4	40		13	21.6667
Hypertention prevalence, %	2	13.3333		7	43.75		14	73.6842		7	70		30	50
Hyperuricemia prevalence, %	1	6.66667		5	31.25		2	10.5263		0	0		8	13.3333
Coronary artery disease prevalence, %	1	6.66667		1	6.25		5	26.3158		4	40		11	18.3333
Lipid-lowering medication use, %	0	0		2	12.5		1	5.26316		1	10		4	6.66667
Uric acid-lowing medication use, %	1	6.66667		5	31.25		2	10.5263		0	0		8	13.3333
Antiplatelet drug use, %	1	6.66667		1	6.25		5	26.3158		4	40		11	18.3333
Antihypertensive medication use, %	2	13.3333		7	43.75		14	73.6842		7	70		30	50
glucose-lowering drug use, %	2	13.3333		2	12.5		5	26.3158		4	40		13	21.6667
Systolic BP, mmHg	127.733	14.5576		128.688	14.4625		134.158	19.4287		132.9	10.959		130.883	15.6499
Diastolic BP, mmHg	75.9333	11.554		76.625	9.77667		72.2632	11.9296		73	13.1993		74.4667	11.3891
Plasma creatinine, mg/dL	0.816557	0.219102		0.966269	0.22239		1.11906	0.308244		2.49717	1.54832		1.23238	0.8701
Plasma cystatin C, mg/L	0.854667	0.150136		1.06375	0.142074		1.45789	0.305024		2.664	0.807688		1.403	0.718688
eGFRcr-cys, mL/min per 1.73 m2	98.9425	17.0497		73.5233	10.6499		50.3641	13.1376		22.6942	7.95957		64.0728	29.0552
mGFR, mL/min per 1.73 m2	103.049	10.703		74.5466	7.0911		43.8335	7.68637		23.7397	5.87704		63.4785	29.7742

## Sheet: Table S4
Table S4. Summary of the correlations between the measured glomerular filtration rate (mGFR) and normalized intensities of blood metabolites identified by LC-MSMS, and the correlations between mGFR and demographic characteristics of chronic kidney disease (CKD) patients. Spearman’s rank correlation analyses were performed with performed. Before carrying out partial correlation analyses, measured …
Metabolomic Feature	Metabolite Identity	Group 1A (n = 33), mGFR			Group 1B (n = 75), mGFR			Group 1A (n = 33), Gender: M vs F		Group 1B (n = 75), Gender: M vs F		Group 1A (n = 33), Height			Group 1B (n = 75), Height			Group 1A (n = 33), Weight			Group 1B (n = 75), Weight			Group 1A (n = 33), Age			Group 1B (n = 75), Age			Group 1A (n = 33), between ln(normalized abundace) & ln(mGFR)			Group 1B (n = 75), between ln(normalized abundace) & ln(mGFR)			In both Group 1A and Group 1B, partial correlation in the same correlation direction and BH P-value <0.05: (Yes = 1, No = 0)	12 CKD patients with severe nephropathy from Group 1B, normalized abundance of a metabolite		10 healthy volunteers (Group 1C), normalized abundance of a metabolite		12 CKD patients with severe nephropathy vs 10 healthy volunteers (Group 1C)				In both Group 1A and Group 1B, partial correlation in the same correlation direction and BH P-value <0.05 & Fold-change >2 or <0.5 (BH adj. P-value <0.05) in the same direction (Yes = 1, No = 0)
		Spearman, rho	Spearman, P-value, 2 tailed	Spearman, BH adj. P-value	Spearman, rho	Spearman, P-value, 2 tailed	Spearman, BH adj. P-value	Mann Whitney, P-value, 2 tailed	Mann Whitney, BH adj. P-value	Mann Whitney, P-value, 2 tailed	Mann Whitney, BH adj. P-value	Spearman, rho	Spearman, P-value, 2 tailed	Spearman, BH adj. P-value	Spearman, rho	Spearman, P-value, 2 tailed	Spearman, BH adj. P-value	Spearman, rho	Spearman, P-value, 2 tailed	Spearman, BH adj. P-value	Spearman, rho	Spearman, P-value, 2 tailed	Spearman, BH adj. P-value	Spearman, rho	Spearman, P-value, 2 tailed	Spearman, BH adj. P-value	Spearman, rho	Spearman, P-value, 2 tailed	Spearman, BH adj. P-value	Partial correlation, coefficient	Partial correlation, P-value	Partial correlation, BH P-value	Partial correlation, coefficient	Partial correlation, P-value	Partial correlation, BH P-value		mean	SD	mean	SD	Fold-Change of mean values, severe nephropathy / healthy	Mann Whitney test, P-value, 2 tailed	BH adj. P-value	Fold-Change >2 or <0.5 & BH adj. P-value <0.05 (Yes = 1, No = 0)
MF_0001	S-1-pyrroline-5-carboxylate	-0.640588	5.93015e-05	0.000179118	-0.153603	0.188267	0.29537	0.685947	0.823096	0.350516	0.719766	-0.382245	0.0281428	0.244045	-0.0688486	0.557251	0.798551	-0.0887811	0.623203	0.999054	-0.060685	0.605018	0.813082	0.471927	0.0055586	0.0477072	0.19731	0.0897377	0.18561	-0.408225	0.0279174	0.0551408	-0.00224959	0.985145	0.9917	0	1.12656	0.678077	0.843682	0.274506	1.33529	0.355802	0.513951	0	0
MF_0002	spermidine	0.379042	0.0296016	0.0549972	-0.0851778	0.467475	0.585865	0.0688856	0.416274	0.024563	0.220443	-0.0806332	0.655547	0.85099	0.241024	0.0372435	0.279783	-0.0358546	0.842974	0.999054	0.000455241	0.996907	0.997849	0.139702	0.438104	0.629432	0.0355809	0.761844	0.831745	0.341713	0.0696332	0.120286	-0.0172668	0.886353	0.936411	0	0.995286	0.416975	1.16411	0.571609	0.854972	0.391337	0.543994	0	0
MF_0003	1-methylnicotinamide	0.250334	0.159992	0.235765	-0.0275115	0.814753	0.866894	0.571451	0.755837	0.329231	0.708811	0.176323	0.326315	0.598522	-0.017544	0.881242	0.963091	-0.00100284	0.995581	0.999451	-0.0880489	0.452545	0.717299	-0.0828106	0.64684	0.803799	0.00825499	0.943962	0.957001	0.0347987	0.857775	0.899575	-0.0549491	0.649012	0.767203	0	0.964386	0.532607	0.935332	0.451247	1.03106	0.84319	0.931768	0	0
MF_0004	12,13-DiHOME	0.0498161	0.783079	0.832223	-0.0923192	0.430835	0.551698	0.528044	0.744704	0.246181	0.652563	-0.0771511	0.669563	0.852847	0.105868	0.366003	0.670363	-0.0442697	0.806748	0.999054	0.226584	0.0506045	0.23608	0.083398	0.644499	0.803799	0.122354	0.295676	0.441015	0.0252277	0.896646	0.929999	0.0320744	0.790598	0.870757	0	2.29118	2.85003	1.61406	1.11292	1.41951	0.741564	0.853152	0	0
MF_0005	5-hydroxyindoleacetate	-0.872091	3.8565e-11	3.40492e-10	-0.781661	1.27526e-16	4.65689e-15	0.934911	0.960675	0.982309	0.990562	-0.456544	0.00757073	0.149398	-0.205687	0.0766669	0.353001	-0.114644	0.525244	0.999054	-0.135794	0.245379	0.527444	0.494655	0.00343011	0.0369094	0.602376	1.0813e-08	2.86273e-07	-0.846919	6.95281e-09	6.03551e-08	-0.782257	7.96844e-16	3.66894e-14	1	2.59282	1.96155	0.411571	0.0985232	6.2998	0.00011211	0.00168262	1	1
MF_0006	alpha-ketoglutarate	-0.0641711	0.722749	0.782599	-0.115363	0.324336	0.443763	0.0689088	0.416274	0.671427	0.900053	-0.21266	0.234762	0.510545	-0.0255463	0.827774	0.936258	-0.00217282	0.990425	0.999451	0.173888	0.135696	0.39734	0.0838144	0.642842	0.803512	0.160811	0.168122	0.294283	0.00937674	0.961497	0.978548	-0.0425505	0.724589	0.825096	0	1.44394	1.03298	0.913782	0.137618	1.58018	0.0864573	0.167406	0	0
MF_0007	kynurenate	-0.936832	1.08882e-15	3.40834e-14	-0.41633	0.000203093	0.000827213	0.257705	0.581242	0.983079	0.990562	-0.315808	0.073396	0.31671	-0.0104378	0.929179	0.978131	-0.00701989	0.969072	0.999054	0.103354	0.377559	0.66862	0.543037	0.00109288	0.0304857	0.163259	0.161654	0.286754	-0.883897	2.09109e-10	2.88013e-09	-0.409729	0.000387738	0.00172527	1	1.78241	1.21073	0.880595	0.300094	2.0241	0.0479128	0.106755	0	0
MF_0008	3-hydroxyisobutyrate	-0.110294	0.54118	0.628437	-0.161223	0.16702	0.266377	0.54429	0.744704	0.222637	0.633798	0.170128	0.343868	0.620579	0.0578138	0.622235	0.842483	-0.0272439	0.880372	0.999054	0.222542	0.0549798	0.24776	-0.215642	0.228108	0.417054	0.0343284	0.769992	0.837188	-0.323232	0.0872017	0.145524	-0.0637297	0.597498	0.723144	0	1.18825	0.539822	1.04097	0.456425	1.14148	0.291421	0.439139	0	0
MF_0009	3-hydroxy-3-methylglutarate	-0.948529	4.94169e-17	2.43084e-15	-0.714026	6.41573e-13	1.33221e-11	0.777209	0.891073	0.188514	0.572023	-0.399197	0.0213689	0.214882	-0.259792	0.0243936	0.217082	-0.118502	0.511299	0.999054	-0.179493	0.123344	0.380396	0.44517	0.00943088	0.0556065	0.698353	3.2853e-12	8.69783e-10	-0.94609	9.6786e-15	8.33166e-13	-0.616259	1.05841e-08	1.30332e-07	1	2.66261	1.22971	0.574111	0.194513	4.6378	7.6125e-05	0.00134324	1	1
MF_0010	homovanillate (HVA)	-0.620345	0.000117628	0.000340363	-0.499771	4.99605e-06	2.79937e-05	0.554999	0.754361	0.0539583	0.326525	0.0557343	0.758034	0.897533	-0.299671	0.00900251	0.130598	0.276139	0.119815	0.817876	-0.285159	0.013146	0.117496	0.269317	0.129617	0.279184	0.402272	0.00034667	0.00200614	-0.645739	0.000154856	0.000540425	-0.333392	0.00449562	0.015066	1	1.48314	0.880675	0.376552	0.190996	3.93875	0.000300992	0.00269906	1	1
MF_0011	3-phosphoglycerate	-0.297044	0.0932055	0.147445	0.166286	0.153914	0.24961	0.540291	0.744704	0.570378	0.857478	-0.0093013	0.959029	0.981698	0.232751	0.044482	0.292587	-0.241389	0.175954	0.870018	0.177254	0.128171	0.386238	0.185855	0.300415	0.49812	-0.237661	0.0400577	0.0989946	-0.305516	0.10703	0.17168	0.0649547	0.590459	0.715441	0	0.805802	0.462896	1.61046	0.828723	0.500354	0.0320656	0.0774388	0	0
MF_0012	cholate	-0.178142	0.32127	0.411752	-0.0865434	0.460341	0.580358	0.746407	0.872215	0.815525	0.951146	-0.0354991	0.844512	0.938645	-0.0464789	0.692125	0.874655	0.0675247	0.708873	0.999054	-0.0805207	0.492251	0.741527	0.164952	0.358961	0.558094	0.138196	0.237049	0.380356	-0.136417	0.480423	0.588369	-0.200367	0.0938583	0.184408	0	25.8229	51.7703	1.75254	2.81283	14.7346	0.692379	0.813601	0	0
MF_0013	4-hydroxynonenal	-0.00233957	0.98969	0.990649	0.0446942	0.703387	0.787407	0.0010595	0.0701013	0.214696	0.628075	0.297891	0.0922321	0.34118	-0.0763826	0.514831	0.776646	0.255223	0.151721	0.830713	0.0675036	0.564996	0.783155	0.0424927	0.814367	0.908109	0.0477353	0.684237	0.77831	0.111527	0.564631	0.663553	0.0939211	0.435938	0.586239	0	1.02055	0.291236	1.20556	0.184613	0.846537	0.0992601	0.185943	0	0
MF_0014	4-hydroxyphenylacetate	-0.792712	3.82374e-08	1.7873e-07	-0.615246	4.27172e-09	4.47896e-08	0.0973415	0.441532	0.163055	0.547463	-0.166834	0.353427	0.629465	-0.14821	0.204442	0.521868	0.0314329	0.862142	0.999054	-0.186012	0.11008	0.356497	0.417873	0.0155281	0.0679683	0.473856	1.75363e-05	0.000161486	-0.720898	1.02781e-05	4.29848e-05	-0.487594	1.61237e-05	0.000106719	1	6.36564	4.66214	0.895662	1.11412	7.10719	0.000368517	0.00281045	1	1
MF_0015	5,6-dihydrothymine	0.280414	0.113959	0.175178	-0.244952	0.0341666	0.0726556	0.935565	0.960675	0.923963	0.974579	0.399532	0.0212501	0.214882	-0.071214	0.543755	0.798225	0.249373	0.161655	0.850789	0.0426649	0.71627	0.877214	-0.159264	0.375998	0.571117	0.22399	0.0533775	0.125336	0.194629	0.31167	0.419759	-0.0678245	0.574114	0.708958	0	1.14744	0.505733	0.983197	0.233762	1.16705	0.552885	0.702504	0	0
MF_0016	hypoxanthine	0.0150401	0.933794	0.946624	-0.0548222	0.640392	0.740365	0.373843	0.645786	0.97462	0.990562	0.164937	0.359007	0.631573	0.0881447	0.452051	0.736563	0.184523	0.303954	0.994849	0.0723406	0.537384	0.767242	-0.154078	0.391937	0.589256	-0.0156556	0.893946	0.924501	-0.0366747	0.850191	0.893435	-0.0354613	0.769071	0.854613	0	0.979526	0.42282	0.736468	0.212714	1.33003	0.552885	0.702504	0	0
MF_0017	9,10-DiHOME	-0.0870728	0.62993	0.699697	-0.137806	0.238387	0.34869	0.808349	0.906668	0.367087	0.731268	0.0403584	0.823541	0.926152	0.114813	0.326662	0.648082	-0.0897618	0.619355	0.999054	0.164348	0.158839	0.42158	0.095031	0.59885	0.767548	0.104863	0.370597	0.519818	-0.10337	0.593612	0.6921	-0.0717923	0.551868	0.690951	0	2.3621	3.31589	1.6305	0.994871	1.4487	0.291421	0.439139	0	0
MF_0018	linoleate (18:2n6)	0.0467914	0.795964	0.839868	-0.0122333	0.917036	0.938618	0.935565	0.960675	0.00366432	0.0775884	0.184696	0.303493	0.583991	-0.175933	0.131084	0.431112	0.270266	0.128219	0.817876	0.15454	0.185554	0.453266	-0.105061	0.560654	0.735792	-0.00570717	0.961241	0.971331	-0.121375	0.530529	0.635774	0.039177	0.745653	0.84005	0	1.22909	0.660138	1.49355	0.97567	0.822928	0.644392	0.782425	0	0
MF_0019	laurate (12:0)	-0.253676	0.154303	0.22836	0.0317496	0.786845	0.847679	0.903479	0.950401	0.00126483	0.0555098	0.0972875	0.590159	0.812361	-0.218496	0.0596631	0.327374	0.179509	0.31751	0.999054	-0.00240424	0.983667	0.992099	-0.10389	0.565055	0.736997	-0.0516919	0.659618	0.761762	-0.366407	0.0505871	0.092163	-0.101019	0.401897	0.552739	0	1.38996	0.625658	1.91671	1.84794	0.725178	0.895082	0.974348	0	0
MF_0020	quinolinate	-0.95488	6.70924e-18	4.33166e-16	-0.754282	5.59204e-15	1.44438e-13	0.627626	0.790655	0.807301	0.951146	-0.339753	0.0530567	0.293592	-0.136945	0.241364	0.566075	-0.0513121	0.776727	0.999054	-0.196294	0.0914366	0.323214	0.51376	0.00222731	0.0337177	0.550977	3.02096e-07	4.90914e-06	-0.949763	3.81568e-15	3.58327e-13	-0.617278	9.85276e-09	1.24215e-07	1	4.24125	2.66299	0.46155	0.244125	9.18915	7.57699e-05	0.00134324	1	1
MF_0021	N6,N6,N6-trimethyllysine	-0.782086	7.6616e-08	3.38224e-07	-0.393457	0.000479086	0.00176604	0.41883	0.675533	0.230786	0.644861	-0.201943	0.259742	0.537702	0.0997644	0.394436	0.692715	-0.0797259	0.659188	0.999054	-0.0752143	0.521299	0.756765	0.23555	0.186963	0.360996	0.175641	0.131735	0.250225	-0.80208	1.68121e-07	1.0462e-06	-0.402486	0.000502136	0.00218832	1	1.68881	1.10059	0.845002	0.291286	1.99858	0.0122228	0.035375	0	0
MF_0022	N-acetylputrescine	-0.843583	7.08956e-10	4.49295e-09	-0.637468	7.75694e-10	9.22989e-09	0.0974534	0.441532	0.93239	0.977625	-0.105493	0.559035	0.795854	-0.215335	0.0635442	0.330114	0.0840715	0.641819	0.999054	-0.273315	0.0176639	0.129008	0.350648	0.0454264	0.136411	0.542537	4.95466e-07	7.39012e-06	-0.836121	1.63106e-08	1.30611e-07	-0.465981	4.21573e-05	0.000242634	1	2.05128	0.923798	0.741558	0.24078	2.76618	0.000131087	0.00168262	1	1
MF_0023	N-formylmethionine	-0.921123	3.04758e-14	5.82991e-13	-0.805491	2.96276e-18	1.49408e-16	0.114915	0.465518	0.396227	0.757225	-0.272439	0.12506	0.391801	-0.225872	0.0513528	0.302126	0.0777202	0.667265	0.999054	-0.281794	0.0143145	0.11919	0.501715	0.0029326	0.0355904	0.63862	7.07401e-10	3.91534e-08	-0.896969	4.51598e-11	7.90679e-10	-0.774457	2.32887e-15	9.86509e-14	1	2.01726	0.800946	0.777219	0.32762	2.59548	0.000287186	0.00261818	1	1
MF_0024	S-adenosylhomocysteine (SAH)	-0.969586	1.64393e-20	2.42597e-18	-0.842931	2.44953e-21	3.24256e-19	0.395951	0.659407	0.907098	0.965484	-0.341595	0.0516998	0.289363	-0.0914356	0.435278	0.724848	-0.010697	0.952887	0.999054	-0.149778	0.19964	0.467119	0.486157	0.00412431	0.0403911	0.611193	5.74875e-09	1.69109e-07	-0.945059	1.24213e-14	9.87015e-13	-0.836283	1.11718e-19	1.31455e-17	1	3.81899	2.42339	0.583504	0.229188	6.54492	7.47121e-05	0.00134324	1	1
MF_0025	adenosine 3',5'-cyclic monophosphate (cAMP)	-0.521725	0.00184661	0.00457445	-0.583812	3.84761e-08	3.36746e-07	0.808365	0.906668	0.102441	0.456245	-0.329706	0.0609629	0.302763	-0.280724	0.0147042	0.167438	-0.0538192	0.766114	0.999054	-0.265775	0.0211869	0.13681	0.315349	0.0738372	0.188477	0.495542	6.17568e-06	6.3873e-05	-0.344106	0.0675743	0.117318	-0.475326	2.80444e-05	0.000169709	0	1.22439	0.186885	0.95967	0.138279	1.27585	0.00194117	0.0083608	0	0
MF_0026	adenosine 5'-monophosphate (AMP)	0.0994639	0.58183	0.660472	-0.0354057	0.762983	0.83042	0.528044	0.744704	0.258723	0.666638	-0.165179	0.358291	0.631573	-0.00331079	0.97751	0.988714	-0.137859	0.444232	0.999054	0.19138	0.10001	0.343865	-0.152812	0.395885	0.591822	-0.0158407	0.8927	0.924114	0.0867732	0.654457	0.748676	0.0232346	0.847484	0.908387	0	1.74602	1.339	1.48312	0.890718	1.17726	0.895082	0.974348	0	0
MF_0027	5-methylthioadenosine (MTA)	-0.92012	3.68054e-14	6.82321e-13	-0.679621	2.02756e-11	3.25332e-10	0.257705	0.581242	0.714465	0.911307	-0.352981	0.043913	0.275942	-0.0327732	0.780143	0.917991	0.0533177	0.768233	0.999054	-0.147997	0.2051	0.474747	0.522125	0.00182907	0.0327078	0.473051	1.82043e-05	0.000166193	-0.865279	1.38867e-09	1.50999e-08	-0.568663	2.29637e-07	2.25172e-06	1	1.77114	0.544406	0.776846	0.262415	2.27991	0.000287186	0.00261818	1	1
MF_0028	N6-methyladenosine	-0.704843	4.66773e-06	1.59661e-05	-0.447636	5.65556e-05	0.000249551	0.87095	0.931035	0.130514	0.498967	-0.416724	0.015844	0.191328	0.00838516	0.94308	0.981948	-0.149456	0.406465	0.999054	0.0635867	0.587834	0.799123	0.44088	0.0102264	0.0563924	0.332296	0.00358332	0.0136012	-0.635624	0.000211226	0.000710736	-0.214468	0.0724908	0.149645	0	1.56703	0.762518	0.625155	0.237447	2.50662	0.00755704	0.0247527	1	0
MF_0029	arachidonate (20:4n6)	0.461898	0.00680957	0.0148403	0.09266	0.429128	0.55036	0.716005	0.849177	0.106979	0.462411	0.321334	0.068236	0.307152	-0.0657454	0.575196	0.812177	0.227645	0.202627	0.915894	0.274795	0.0170351	0.127678	-0.244584	0.170128	0.335386	-0.0451735	0.700356	0.787546	0.363092	0.0528732	0.0961585	0.239798	0.0439881	0.0991421	0	0.948104	0.309329	1.00576	0.643007	0.942676	0.644392	0.782425	0	0
MF_0030	arginine	-0.20889	0.243356	0.333817	0.0194885	0.868192	0.905827	0.59924	0.771839	0.799093	0.951146	-0.0699934	0.698717	0.867517	0.0491574	0.675349	0.8678	-0.00200568	0.991162	0.999451	-0.0931847	0.426508	0.706842	-0.0160602	0.929315	0.960947	-0.0186164	0.87404	0.909842	-0.278624	0.143304	0.221938	0.0889345	0.460796	0.607699	0	0.908708	0.318748	1.03184	0.218574	0.880667	0.262311	0.411718	0	0
MF_0031	aspartate	0.308824	0.0803461	0.12928	0.143585	0.219082	0.326311	0.15713	0.497899	0.881975	0.96347	0.0594442	0.742454	0.893888	0.129113	0.269594	0.598534	0.0434565	0.810233	0.999054	0.319166	0.005254	0.0794855	-0.301966	0.0876541	0.212551	-0.165109	0.15689	0.280653	0.0826518	0.669929	0.760872	0.113414	0.346334	0.499096	0	1.05887	0.707088	0.941609	0.280001	1.12453	0.741634	0.853152	0	0
MF_0032	2-hydroxyphenylacetate	-0.873955	3.11305e-11	2.84582e-10	-0.426917	0.000133646	0.00056142	0.599118	0.771839	0.129344	0.496496	-0.315243	0.0739397	0.316928	0.065242	0.578132	0.81307	-0.0640361	0.72331	0.999054	0.00610394	0.958549	0.982675	0.343068	0.0506348	0.147396	0.123298	0.291935	0.436666	-0.780191	6.02239e-07	3.2916e-06	-0.351764	0.00262816	0.00946675	1	2.19194	1.18881	0.758774	0.352253	2.88879	0.00242015	0.00976991	1	1
MF_0033	3-(4-hydroxyphenyl)lactate	-0.628676	8.92532e-05	0.000261928	-0.473684	1.76768e-05	8.70683e-05	0.0974534	0.441532	0.121552	0.480311	-0.0581046	0.748069	0.896717	-0.00563898	0.961704	0.985758	0.109143	0.545437	0.999054	-0.109457	0.349883	0.640147	0.318695	0.070663	0.183724	0.297968	0.00942048	0.0306963	-0.480283	0.0083661	0.0202769	-0.452004	7.58995e-05	0.000412193	1	1.57312	0.586234	0.675377	0.265804	2.32925	0.000369931	0.00281045	1	1
MF_0034	phenylpyruvate	-0.482995	0.00441187	0.0100164	-0.172432	0.139051	0.231534	0.0261869	0.294174	0.116531	0.478319	-0.00854058	0.962377	0.981698	0.251077	0.029795	0.23904	0.133055	0.460417	0.999054	0.0686702	0.558276	0.780405	0.302075	0.0875342	0.212551	-0.0187298	0.87328	0.909842	-0.157187	0.415458	0.530492	-0.164222	0.171152	0.292338	0	1.13968	0.459201	1.01676	0.320751	1.1209	0.644392	0.782425	0	0
MF_0035	biliverdin	0.508021	0.00254238	0.00617949	0.196687	0.0907767	0.162112	0.114915	0.465518	0.686961	0.904843	0.513564	0.00223748	0.110063	0.0819509	0.484569	0.758781	0.381581	0.0284403	0.564978	0.177417	0.127814	0.386238	-0.409703	0.0178934	0.0747024	-0.120599	0.30271	0.448349	0.480182	0.00838164	0.0202769	0.384653	0.000926218	0.00370138	1	0.625082	0.287108	1.4961	0.711179	0.417809	0.00123373	0.00627769	1	1
MF_0036	succinate	0.0307487	0.865115	0.896353	-0.0897866	0.443638	0.563325	0.331975	0.619008	0.0590737	0.34563	0.0564301	0.755105	0.897321	-0.231511	0.045661	0.294847	0.385927	0.0265392	0.564978	-0.0245688	0.834269	0.930411	0.0110414	0.951372	0.967834	0.140416	0.229526	0.371097	-0.0239199	0.901977	0.93361	0.00843973	0.94431	0.973406	0	0.962303	0.182152	0.931204	0.112414	1.0334	0.468257	0.616453	0	0
MF_0037	3-hydroxybutyrate (BHBA)	-0.23262	0.192666	0.274516	-0.0724609	0.536705	0.65031	0.87155	0.931035	0.324015	0.706032	0.00251173	0.988932	0.995225	-0.0221572	0.850338	0.944919	-0.0431222	0.811666	0.999054	0.18699	0.108189	0.35253	-0.0277708	0.878075	0.939564	0.0187582	0.873089	0.909842	-0.316619	0.0942464	0.155274	-0.186057	0.1203	0.223005	0	5.05187	7.67009	1.45009	1.34031	3.48383	0.113532	0.2077	0	0
MF_0038	cholesterol	0.426805	0.0132472	0.0268387	0.063357	0.589186	0.69871	0.00676259	0.174644	0.0313373	0.255278	-0.244977	0.169421	0.437041	-0.189077	0.104239	0.402903	-0.0459636	0.7995	0.999054	-0.217648	0.0606855	0.260186	-0.121288	0.501347	0.691444	-0.071304	0.543244	0.679612	0.550154	0.00198837	0.00553634	-0.00844209	0.944295	0.973406	0	0.97169	0.209029	1.08346	0.174419	0.896843	0.322629	0.475041	0	0
MF_0039	choline phosphate	0.072861	0.686984	0.751752	0.268799	0.0197082	0.044826	0.0152934	0.219417	0.483969	0.807144	-0.26708	0.132956	0.39604	0.16869	0.147966	0.462231	-0.137556	0.445241	0.999054	0.0428365	0.715177	0.877214	-0.0679214	0.707238	0.838779	-0.287971	0.0122336	0.0377709	-0.0266465	0.890866	0.92582	0.0977602	0.417328	0.56879	0	0.955698	0.367497	1.50621	0.508054	0.634506	0.00242015	0.00976991	0	0
MF_0040	corticosterone	0.230622	0.196625	0.279386	-0.109628	0.349124	0.472187	0.320582	0.619008	0.00783112	0.120191	0.266773	0.133419	0.39604	-0.150132	0.198566	0.519213	0.116839	0.517288	0.999054	-0.0906524	0.439238	0.711759	-0.297064	0.0931824	0.218767	0.190405	0.101783	0.204532	0.157003	0.416011	0.530542	-0.0101534	0.933027	0.970604	0	1.27766	0.980297	0.933173	1.3941	1.36915	0.0912208	0.176006	0	0
MF_0041	cortisone	0.490642	0.00374419	0.00865269	0.306657	0.00745233	0.019202	0.808365	0.906668	0.174652	0.555424	0.350972	0.0452141	0.275942	-0.00791736	0.946251	0.981948	0.294	0.0967715	0.790412	0.0413415	0.724714	0.880878	-0.382434	0.0280585	0.0982524	-0.14184	0.224792	0.365676	0.446353	0.015219	0.0336642	0.34276	0.00343266	0.0119578	1	0.836754	0.309972	1.12945	0.328973	0.740849	0.0348568	0.0820073	0	0
MF_0042	creatinine	-0.933824	2.19254e-15	5.80742e-14	-0.768756	8.08241e-16	2.44551e-14	0.0974534	0.441532	0.0119575	0.147274	-0.193738	0.280008	0.559474	0.129487	0.268198	0.598534	0.0252382	0.889123	0.999054	0.0935262	0.424808	0.706235	0.379925	0.0291936	0.100738	0.383203	0.000690267	0.00350689	-0.939786	4.14816e-14	2.52062e-12	-0.828335	4.98235e-19	4.79664e-17	1	1.64727	0.431727	0.799234	0.128715	2.06106	7.6125e-05	0.00134324	1	1
MF_0043	cysteinylglycine	0.593315	0.00027352	0.000759531	0.294826	0.0102367	0.0253286	0.776572	0.891073	0.0729863	0.390977	0.529096	0.00154617	0.0998247	0.306165	0.00755334	0.117632	0.447408	0.00903706	0.37616	0.238328	0.0394859	0.204978	-0.432467	0.0119524	0.0605237	-0.387687	0.000589229	0.0030658	0.481467	0.0081843	0.0199867	0.210958	0.0774051	0.158156	0	0.674102	0.932614	1.14474	0.445555	0.588868	0.00686217	0.0226121	0	0
MF_0044	cystine	-0.442513	0.0099171	0.0209069	-0.231437	0.0457329	0.0933163	0.019052	0.246694	0.856932	0.956261	-0.126926	0.481511	0.745728	0.0394159	0.73706	0.896595	0.129199	0.473628	0.999054	-0.0981613	0.402115	0.682622	0.0953576	0.597588	0.767548	0.292745	0.0108104	0.0341739	-0.353997	0.0595643	0.105904	-0.0717725	0.551978	0.690951	0	1.2681	0.793235	0.68412	0.355039	1.85362	0.0409457	0.0943044	0	0
MF_0045	sphingosine	0.518048	0.00201464	0.00494328	-0.115252	0.324803	0.443828	0.0321615	0.325714	0.823764	0.951758	-0.109679	0.543453	0.78406	0.0841172	0.473057	0.754193	0.0399465	0.825314	0.999054	0.284192	0.0134729	0.117496	-0.1422	0.429876	0.622574	0.0658976	0.574309	0.699878	0.512304	0.00449383	0.0115764	-0.0149226	0.901699	0.950149	0	0.978689	0.420021	0.76126	0.259582	1.28562	0.552885	0.702504	0	0
MF_0046	deoxycholate	-0.158789	0.377442	0.469757	0.00981516	0.933394	0.948622	0.345779	0.635513	0.763184	0.944072	0.0746297	0.679782	0.855719	0.027555	0.814465	0.935682	0.198816	0.267348	0.977357	0.076321	0.51517	0.754324	0.369836	0.0341424	0.112681	0.0164492	0.888604	0.920775	-0.0462849	0.811559	0.867847	-0.00480989	0.968245	0.980278	0	2.00202	2.59494	0.621784	0.913867	3.2198	0.145921	0.259593	0	0
MF_0047	cystathionine	-0.805147	1.60842e-08	8.06554e-08	-0.507191	3.42093e-06	1.97965e-05	0.491967	0.719832	0.274672	0.681297	-0.323678	0.0661344	0.307152	-0.0287025	0.806885	0.933871	-0.137724	0.444683	0.999054	-0.215486	0.0633538	0.265184	0.532832	0.00141093	0.0310105	0.408198	0.0002775	0.00169535	-0.778432	6.63126e-07	3.58644e-06	-0.416891	0.000298522	0.00136265	1	2.68493	1.53314	0.606981	0.343687	4.42341	0.00173064	0.00807271	1	1
MF_0048	sphinganine	0.394715	0.0230127	0.044434	0.0804086	0.492855	0.612598	0.0892872	0.441532	0.61482	0.877559	-0.183677	0.306214	0.584694	0.0296371	0.800724	0.929789	0.0461693	0.798621	0.999054	0.195269	0.0931752	0.325652	-0.034324	0.8496	0.921659	-0.0894465	0.445374	0.589563	0.424465	0.021733	0.0451713	0.103746	0.389244	0.540958	0	0.924378	0.483733	0.94055	0.421491	0.982806	0.685214	0.813601	0	0
MF_0049	flavin adenine dinucleotide (FAD)	-0.0198192	0.912827	0.929931	0.123972	0.289285	0.409563	0.0925457	0.441532	0.416667	0.768394	-0.451271	0.00839007	0.150197	-0.0650671	0.579154	0.813087	-0.32768	0.0626644	0.706569	0.0227603	0.846313	0.935731	-0.0895444	0.620207	0.78514	0.0576304	0.623342	0.735919	0.0675168	0.727845	0.807588	0.291929	0.013502	0.0381297	0	0.737406	0.384153	1.02977	0.257674	0.71609	0.128487	0.233556	0	0
MF_0050	fumarate	-0.089238	0.621409	0.693214	-0.313172	0.00622324	0.0165173	0.124524	0.472916	0.222637	0.633798	-0.0133959	0.941019	0.973045	-0.189305	0.103815	0.402903	0.240682	0.177262	0.871768	-0.0581001	0.620509	0.821721	0.0189042	0.916837	0.960903	0.445586	6.17314e-05	0.000473721	-0.233127	0.223581	0.319445	0.00173662	0.988532	0.99213	0	1.21586	0.491304	0.776997	0.131048	1.56482	0.0249682	0.0636719	0	0
MF_0051	gamma-glutamylglutamate	0.0665107	0.713059	0.774543	0.0163869	0.889023	0.915921	0.935565	0.960675	0.940825	0.980643	0.119223	0.508714	0.762495	0.180803	0.120584	0.415955	0.211934	0.2364	0.953737	0.372301	0.00100484	0.0366941	0.000669176	0.997051	0.999682	-0.040733	0.728609	0.80788	-0.0108241	0.955559	0.976353	0.141444	0.239357	0.378892	0	1.2514	0.81558	0.934572	0.278206	1.33901	0.741634	0.853152	0	0
MF_0052	gluconate	-0.965241	1.26392e-19	1.18693e-17	-0.762646	1.85955e-15	5.18227e-14	0.59924	0.771839	0.0313373	0.255278	-0.367549	0.0353535	0.255677	-0.347637	0.00224323	0.0593894	-0.0615076	0.733832	0.999054	-0.317317	0.00553772	0.0817457	0.504224	0.00277152	0.0353103	0.655172	1.80019e-10	1.27093e-08	-0.935039	1.12295e-13	5.0435e-12	-0.759291	1.66644e-14	6.30273e-13	1	5.17644	4.7769	0.685588	0.105847	7.55037	0.000131087	0.00168262	1	1
MF_0053	glutarate (C5-DC)	-0.472594	0.00548297	0.0122067	-0.176563	0.12969	0.217656	0.41883	0.675533	0.339854	0.712812	-0.116209	0.519564	0.773356	0.0294061	0.802246	0.930535	0.117834	0.513702	0.999054	-0.140702	0.228571	0.504285	0.363697	0.0374726	0.12059	0.155521	0.182744	0.311909	-0.294955	0.120352	0.190097	-0.123611	0.30441	0.456615	0	1.83107	2.3102	1.06549	0.832007	1.71853	0.428794	0.577	0	0
MF_0054	glycine	-0.173128	0.335296	0.427079	-0.151209	0.195329	0.301096	0.395951	0.659407	0.247715	0.652563	-0.0205962	0.909424	0.968119	-0.0990809	0.397699	0.694989	-0.342303	0.0511853	0.680996	-0.35651	0.0016926	0.0490025	-0.293434	0.0974455	0.225698	0.244583	0.0344464	0.0883262	-0.343364	0.068208	0.11822	-0.00601627	0.960286	0.977969	0	0.961273	0.295608	1.03798	0.173494	0.926099	0.355938	0.513951	0	0
MF_0055	glycocholate	-0.217914	0.223125	0.31147	0.0620915	0.596662	0.705906	0.777209	0.891073	0.521138	0.82371	-0.0222706	0.902093	0.964661	-0.0992738	0.396776	0.694523	-0.123684	0.492869	0.999054	-0.157671	0.176695	0.441343	-0.0826433	0.647507	0.803799	0.0669281	0.568326	0.693739	-0.300784	0.112855	0.179077	0.113634	0.345394	0.499007	0	5.40073	12.1939	1.66288	2.70415	3.24782	0.59774	0.741543	0	0
MF_0056	guanidinoacetate	0.568182	0.00056199	0.00150788	0.357752	0.00162611	0.00510995	0.87155	0.931035	0.0376605	0.276962	0.33138	0.0595845	0.302763	0.246321	0.0331457	0.26195	-0.0309209	0.864366	0.999054	0.310787	0.00665073	0.0858276	-0.444333	0.00958177	0.0556065	-0.329778	0.00386119	0.0144798	0.408575	0.0277707	0.0549561	0.30831	0.00890168	0.0276448	0	0.706654	0.336818	1.32328	0.467017	0.534016	0.00194117	0.0083608	0	0
MF_0057	histidine	0.467914	0.00603321	0.013374	-0.0161309	0.890746	0.915921	0.19583	0.526308	0.552602	0.843235	0.154555	0.390454	0.661212	-0.0035742	0.975721	0.988714	-0.0867458	0.631221	0.999054	0.135306	0.247095	0.528633	-0.224509	0.209086	0.389865	0.100836	0.38935	0.540396	0.347987	0.0643379	0.113222	0.113676	0.345216	0.499007	0	1.08991	0.379042	1.37863	0.474223	0.790575	0.146881	0.259593	0	0
MF_0058	cortisol	-0.307821	0.0813842	0.130543	-0.348051	0.00221435	0.00669999	0.293264	0.592841	0.0024217	0.0641145	-0.119056	0.509314	0.762495	-0.331077	0.00371558	0.0785285	0.0839044	0.642484	0.999054	-0.338144	0.00300562	0.0568385	0.0480134	0.790752	0.895106	0.460843	3.1733e-05	0.000273214	-0.224997	0.240608	0.341881	-0.122293	0.309634	0.462486	0	1.34527	0.345546	0.673137	0.313329	1.99851	0.000977575	0.00526831	0	0
MF_0059	hypotaurine	0.21123	0.237997	0.328239	-0.464255	2.72266e-05	0.000128146	0.373843	0.645786	0.503402	0.817384	0.247489	0.164952	0.432605	-0.0664047	0.571361	0.810737	0.0162126	0.928646	0.999054	-0.279087	0.0153185	0.121589	-0.0722711	0.689392	0.82875	0.396422	0.000430111	0.00236004	0.112745	0.560362	0.660038	-0.322638	0.00606694	0.0197082	0	1.08393	0.439325	0.688756	0.374993	1.57375	0.0558501	0.119336	0	0
MF_0060	inosine	-0.35127	0.0450191	0.0782908	-0.198892	0.0871439	0.156681	0.839828	0.924886	0.614452	0.877559	-0.184026	0.305281	0.583991	-0.0282378	0.809953	0.934357	-0.161625	0.368871	0.999054	-0.000924714	0.993718	0.997849	0.286909	0.105477	0.239369	0.163993	0.159751	0.284696	-0.297335	0.117247	0.185476	-0.0704986	0.559075	0.694907	0	1.28314	0.692572	0.532526	0.191067	2.40953	0.00194117	0.0083608	1	0
MF_0061	myo-inositol	-0.919118	4.43412e-14	7.76346e-13	-0.719289	3.61706e-13	7.66092e-12	0.627626	0.790655	0.334529	0.708811	-0.329873	0.060824	0.302763	-0.215449	0.0634009	0.330114	-0.167307	0.352044	0.999054	-0.203692	0.0796328	0.299047	0.354664	0.042847	0.13095	0.557296	2.06707e-07	3.58858e-06	-0.929036	3.57219e-13	1.31788e-11	-0.743653	1.09568e-13	3.02589e-12	1	3.14394	2.5593	0.801477	0.192097	3.92269	0.000369931	0.00281045	1	1
MF_0062	isoleucine	-0.0919118	0.610953	0.685249	0.0972126	0.406701	0.529761	0.517786	0.734716	6.24597e-05	0.0110241	-0.0785333	0.663986	0.85099	0.428032	0.000127783	0.0125474	0.313722	0.0754205	0.721383	0.366336	0.0012274	0.0419294	0.27386	0.123025	0.268346	-0.0758874	0.517567	0.656412	0.0864224	0.655769	0.749346	0.141556	0.23898	0.378892	0	0.963255	0.231221	1.02469	0.243525	0.940049	0.509651	0.660615	0	0
MF_0063	2-aminoadipate	-0.287099	0.105237	0.163474	0.0233855	0.842145	0.886513	0.0753063	0.422779	0.0185599	0.190781	0.0482251	0.78985	0.913285	0.156681	0.179461	0.499455	0.153602	0.393419	0.999054	0.247665	0.0321681	0.177427	0.151568	0.399787	0.594215	-0.0311119	0.791028	0.856543	-0.213519	0.266077	0.370429	0.0401382	0.739632	0.835042	0	1.07128	0.74972	1.00223	0.468869	1.06889	0.895082	0.974348	0	0
MF_0064	citrulline	-0.832289	1.92281e-09	1.12856e-08	-0.548734	3.45001e-07	2.5197e-06	0.293224	0.592841	0.574081	0.857478	-0.181529	0.312003	0.58885	-0.086322	0.461493	0.744693	0.0684496	0.705062	0.999054	-0.0916883	0.434005	0.70978	0.408901	0.018141	0.0747468	0.373998	0.00094862	0.00454565	-0.769411	1.07223e-06	5.37675e-06	-0.433086	0.000161701	0.000789132	1	1.36687	0.573965	0.940176	0.23551	1.45385	0.0348568	0.0820073	0	0
MF_0065	lactose	-0.915281	8.8512e-14	1.4989e-12	-0.514727	2.30723e-06	1.44891e-05	0.282668	0.592841	0.239741	0.648619	-0.4175	0.0156302	0.191328	-0.197363	0.0896501	0.378028	-0.019529	0.914099	0.999054	-0.252759	0.0286803	0.170631	0.584145	0.000358135	0.0211302	0.448485	5.45329e-05	0.000424635	-0.890453	9.93257e-11	1.50887e-09	-0.478464	2.43908e-05	0.000150174	1	4.87277	4.262	0.919023	1.33059	5.30212	0.00235207	0.00976991	1	1
MF_0066	leucine	0.575201	0.000462302	0.00125673	0.144239	0.216967	0.32499	0.331975	0.619008	0.00025356	0.0233206	0.402546	0.0202051	0.212978	0.388833	0.000565662	0.0272289	0.454621	0.00786119	0.373128	0.363794	0.0013351	0.0441833	-0.224843	0.20839	0.389865	-0.16733	0.151311	0.276183	0.602611	0.000541356	0.00172068	0.177041	0.139678	0.251135	0	0.962137	0.291675	1.02992	0.223348	0.934183	0.428794	0.577	0	0
MF_0067	lysine	0.555481	0.000791524	0.00209116	0.0375533	0.749065	0.82269	0.41883	0.675533	0.155306	0.530546	0.209143	0.242773	0.516018	0.157194	0.178024	0.49893	0.135718	0.451406	0.999054	0.133499	0.253521	0.532498	-0.254956	0.152164	0.308813	-0.0146024	0.901044	0.929119	0.540711	0.00245862	0.00668356	0.186611	0.11918	0.221814	0	0.939572	0.215852	1.16941	0.19528	0.803461	0.0295586	0.0720202	0	0
MF_0068	malate	-0.352273	0.0443683	0.0774198	-0.218634	0.0594979	0.116037	0.169327	0.503023	0.799099	0.951146	-0.259545	0.144671	0.4102	-0.141345	0.22643	0.548952	0.0531506	0.76894	0.999054	-0.0862823	0.4617	0.717974	0.214471	0.230705	0.419574	0.400313	0.000372798	0.00214562	-0.440022	0.0169098	0.0364673	0.0507373	0.674338	0.78648	0	1.35372	0.670988	0.757971	0.200369	1.78599	0.0558501	0.119336	0	0
MF_0069	methionine	0.25869	0.146047	0.217387	-0.0224467	0.848406	0.891331	0.839828	0.924886	0.00225687	0.0641145	-0.0360014	0.842339	0.938645	0.273234	0.0176989	0.192265	-0.00885843	0.960978	0.999054	0.118818	0.309957	0.593571	-0.0925136	0.60861	0.775208	0.0409607	0.727151	0.80788	0.290357	0.126519	0.198926	0.124781	0.299819	0.452937	0	0.921677	0.149622	1.11614	0.276788	0.825773	0.0648537	0.135401	0	0
MF_0070	methylmalonate (MMA)	-0.672256	1.82989e-05	5.94426e-05	-0.348985	0.00215039	0.0065251	0.429203	0.68739	0.342269	0.715602	-0.366362	0.0359962	0.255677	-0.235511	0.0419478	0.286598	-0.237114	0.183968	0.875754	-0.0751383	0.521722	0.756765	0.315101	0.074077	0.188477	0.31624	0.00570916	0.0202886	-0.546775	0.0021468	0.00591371	-0.290116	0.0141196	0.0396623	1	1.9667	1.51235	0.566789	0.213493	3.4699	0.0208637	0.0553814	0	0
MF_0071	palmitate (16:0)	0.035762	0.843375	0.879118	-0.0333997	0.776049	0.841183	0.517786	0.734716	0.0213786	0.202143	0.240623	0.177371	0.443536	-0.111498	0.340916	0.649679	0.36821	0.035	0.615478	0.233795	0.0435097	0.217343	-0.114429	0.526024	0.710304	-0.0434656	0.711177	0.79697	-0.0787017	0.684883	0.772457	-0.0213474	0.859741	0.918735	0	1.2625	0.54505	1.19011	0.562786	1.06083	0.84319	0.931768	0	0
MF_0072	nicotinamide	0.0606871	0.737257	0.792494	0.304703	0.00786038	0.0201066	0.671118	0.821403	0.880251	0.96347	0.150348	0.403637	0.675733	0.147904	0.205388	0.521868	0.107014	0.553346	0.999054	0.113522	0.33217	0.621498	-0.113808	0.528289	0.712431	-0.302627	0.00831514	0.0276042	0.119347	0.537471	0.642425	0.090688	0.451968	0.599122	0	0.534988	0.40149	0.583037	0.472828	0.917589	0.710207	0.833655	0	0
MF_0073	pelargonate (9:0)	-0.18115	0.313033	0.403505	-0.0369275	0.753113	0.823912	0.87155	0.931035	0.109307	0.468647	-0.0979573	0.58759	0.812361	-0.175164	0.132804	0.433251	0.173492	0.334268	0.999054	-0.20298	0.0807122	0.302029	-0.118444	0.511508	0.698925	0.0826045	0.48108	0.622817	-0.290831	0.125873	0.198211	-0.0592756	0.623404	0.74429	0	1.10805	0.263991	1.02063	0.166037	1.08566	0.291421	0.439139	0	0
MF_0074	stearate (18:0)	-0.0310829	0.863662	0.895746	-0.00244666	0.983379	0.98524	0.44247	0.692532	0.106979	0.462411	0.11487	0.524422	0.778344	-0.0798001	0.496145	0.759273	0.286813	0.1056	0.817342	0.273799	0.0174562	0.128376	0.0162275	0.92858	0.960947	-0.0233695	0.842252	0.894629	-0.0669632	0.729994	0.808997	0.0785578	0.514919	0.662574	0	1.14393	0.378509	1.11575	0.373294	1.02526	0.741634	0.853152	0	0
MF_0075	ornithine	-0.084893	0.638556	0.70624	-0.12653	0.279371	0.398189	0.0574512	0.395647	0.0352863	0.272382	0.148694	0.408888	0.679069	0.164201	0.159216	0.47441	0.345479	0.048929	0.680996	-0.0923149	0.430856	0.708583	-0.0287746	0.873703	0.938775	0.271327	0.01854	0.0534174	-0.00751827	0.969124	0.983404	0.0618484	0.608382	0.734637	0	0.961067	0.287756	1.13829	0.460807	0.844305	0.428794	0.577	0	0
MF_0076	orotate	-0.647393	4.6584e-05	0.000143645	-0.42037	0.000173402	0.000709005	0.903479	0.950401	0.284134	0.691719	-0.186705	0.29817	0.576796	-0.188464	0.105386	0.402903	-0.0778873	0.66659	0.999054	-0.262745	0.0227628	0.14392	0.443497	0.00973469	0.0558663	0.394634	0.000459056	0.00248031	-0.611943	0.000419295	0.00135778	-0.287562	0.0150311	0.0415613	1	3.58405	6.73699	0.86023	0.203994	4.16638	0.00371649	0.0137359	1	1
MF_0077	palmitoleate (16:1n7)	-0.0300802	0.868021	0.898463	-0.138663	0.235453	0.345353	0.935565	0.960675	0.00602112	0.0996307	0.0445413	0.805584	0.917301	-0.188792	0.104772	0.402903	0.199064	0.266739	0.977357	0.168638	0.148093	0.409479	-0.119615	0.507312	0.695691	0.0500125	0.670026	0.767184	-0.0823573	0.671039	0.760904	-0.111862	0.353017	0.504515	0	1.77958	1.28224	1.34261	1.13426	1.32547	0.322629	0.475041	0	0
MF_0078	phenylalanine	-0.0959225	0.59541	0.672195	-0.266714	0.0207178	0.0469811	0.54429	0.744704	0.0156111	0.17221	0.0477228	0.791991	0.913285	0.188607	0.105119	0.402903	0.0105298	0.953622	0.999054	0.153345	0.18902	0.453266	0.0789628	0.662257	0.815389	0.297428	0.00955676	0.0310448	-0.14761	0.444783	0.556248	-0.000823327	0.994563	0.994563	0	0.998801	0.152853	0.916298	0.165603	1.09004	0.262311	0.411718	0	0
MF_0079	phosphate	-0.507687	0.00256187	0.00621224	-0.101596	0.385768	0.509387	0.275092	0.592841	0.121541	0.480311	-0.134294	0.456213	0.725028	-0.110989	0.343141	0.649679	-0.206084	0.24989	0.96251	-0.151756	0.193699	0.457874	0.16077	0.371443	0.567604	-0.0339878	0.772212	0.837882	-0.485028	0.00765786	0.018869	-0.219195	0.0662706	0.139524	0	1.17496	0.283804	1.16778	0.1467	1.00614	0.741634	0.853152	0	0
MF_0080	phytanate	-0.233141	0.191644	0.273436	0.202304	0.0817488	0.149005	0.777191	0.891073	0.538505	0.834959	0.0212677	0.906483	0.966362	-0.0075756	0.948568	0.981948	0.104304	0.563495	0.999054	0.0816588	0.486133	0.73547	0.16689	0.353265	0.552913	-0.122071	0.296802	0.441937	-0.182594	0.343106	0.452077	0.196405	0.100675	0.193844	0	1.42364	1.34157	1.34365	0.585209	1.05953	0.644392	0.782425	0	0
MF_0081	proline	-0.354642	0.0428606	0.0751697	-0.0271693	0.817017	0.867824	0.903471	0.950401	0.230786	0.644861	-0.0965421	0.593024	0.812361	0.135791	0.245388	0.572392	0.051985	0.773875	0.999054	0.0899812	0.442647	0.711759	0.141877	0.430935	0.622574	0.132361	0.257628	0.402005	-0.366802	0.0503199	0.0920008	0.175947	0.14218	0.25391	0	1.03231	0.277922	1.01512	0.217778	1.01694	0.84319	0.931768	0	0
MF_0082	lactate	0.313168	0.0759652	0.122997	0.141622	0.225513	0.334479	0.491967	0.719832	0.426406	0.771905	0.239954	0.178617	0.443536	0.11268	0.33579	0.648082	0.224135	0.209864	0.92251	0.178611	0.125229	0.383247	-0.21949	0.219714	0.405294	-0.0150863	0.897782	0.926658	0.0758255	0.695845	0.782163	0.240891	0.0430049	0.0975206	0	0.87671	0.245718	0.920017	0.286117	0.952928	0.644392	0.782425	0	0
MF_0083	pyridoxal	0.03778	0.834655	0.871788	0.245349	0.0338682	0.0721659	0.145475	0.497899	0.303639	0.695926	0.218928	0.220926	0.497203	0.15557	0.182604	0.500978	0.139776	0.43786	0.999054	0.106925	0.36121	0.650546	-0.28985	0.101797	0.233163	-0.231774	0.0454095	0.110295	-0.0781727	0.686894	0.773786	0.132959	0.269001	0.416479	0	0.907651	0.141494	1.00107	0.136222	0.906681	0.0992601	0.185943	0	0
MF_0084	retinol (Vitamin A)	-0.366644	0.0358424	0.0647294	0.0384068	0.743557	0.818531	0.257705	0.581242	0.239145	0.648619	-0.0527463	0.770651	0.905668	0.186542	0.109052	0.409526	0.370717	0.0336846	0.615478	0.230295	0.0468428	0.22966	-0.00936847	0.958733	0.971905	-0.167002	0.152124	0.276421	-0.250042	0.190811	0.280381	0.095193	0.429721	0.581194	0	1.04799	0.64257	0.988831	0.288077	1.05982	0.692379	0.813601	0	0
MF_0085	riboflavin (Vitamin B2)	-0.223262	0.211692	0.297926	-0.189899	0.102714	0.180388	0.44247	0.692532	0.265426	0.674241	0.131447	0.465902	0.733654	-0.0793557	0.498554	0.76186	0.0432893	0.810949	0.999054	-0.211205	0.06892	0.277514	0.140694	0.434826	0.625592	0.159781	0.1709	0.297031	-0.24465	0.200871	0.29021	-0.0833078	0.48975	0.636375	0	1.91088	1.87419	1.13462	1.09189	1.68416	0.187249	0.30991	0	0
MF_0086	salicylate	-0.48262	0.00444706	0.0100741	-0.167027	0.152062	0.247364	0.87155	0.931035	0.091766	0.438479	-0.184528	0.303939	0.583991	0.0597646	0.610514	0.838285	-0.114157	0.527016	0.999054	-0.00923285	0.937337	0.969375	0.1954	0.275823	0.474806	0.121174	0.300391	0.445538	-0.330518	0.0799119	0.134226	-0.260387	0.0283003	0.0696976	0	36.9326	62.0149	1.89983	2.08806	19.44	0.0992601	0.185943	0	0
MF_0087	serine	0.477607	0.00494173	0.0110974	0.295363	0.010093	0.0250317	0.0261994	0.294174	0.313718	0.696494	-0.0524114	0.772069	0.906303	0.00166606	0.988681	0.994635	-0.270099	0.128464	0.817876	-0.0975495	0.405069	0.684159	-0.325387	0.0646344	0.172404	-0.0706494	0.546962	0.68065	0.386676	0.0382562	0.0718522	0.379217	0.00110882	0.00434903	0	0.801917	0.223076	1.24011	0.208379	0.646651	0.000474566	0.00330685	0	0
MF_0088	serotonin	0.416249	0.0159763	0.0317375	-0.2275	0.0496531	0.0990258	0.491822	0.719832	0.408066	0.764993	0.46449	0.00646529	0.149398	-0.0386058	0.742274	0.897462	0.32737	0.0629278	0.706569	0.0669561	0.568163	0.784794	-0.400134	0.0210379	0.083585	0.128866	0.270518	0.413986	0.204942	0.286211	0.39316	-0.229719	0.053961	0.117582	0	0.270793	0.32769	0.279554	0.536834	0.968661	0.672473	0.806672	0	0
MF_0089	spermine	0.324382	0.0655129	0.108107	-0.213628	0.0657237	0.125254	0.167327	0.503023	0.142657	0.516327	-0.0415547	0.818396	0.926152	0.0284114	0.808806	0.934052	-0.0152814	0.932734	0.999054	0.0274209	0.815352	0.921513	0.0188252	0.917184	0.960903	0.232604	0.0446211	0.10888	0.261419	0.170743	0.25525	0.0357241	0.767407	0.854088	0	0.407697	0.290299	0.748083	0.57567	0.544989	0.239147	0.379719	0	0
MF_0090	taurine	0.355281	0.0424611	0.0745958	-0.396102	0.000435164	0.00164	0.19583	0.526308	0.610733	0.877559	0.176491	0.325849	0.598522	-0.024222	0.836576	0.938732	-0.0513121	0.776727	0.999054	-0.081986	0.484382	0.73547	-0.251108	0.158661	0.318246	0.255769	0.0267734	0.0724525	0.0579457	0.765267	0.830379	-0.463733	4.64197e-05	0.000264293	0	1.28324	0.402532	1.02075	0.251861	1.25715	0.0864573	0.167406	0	0
MF_0091	myristate (14:0)	-0.119652	0.507179	0.596036	-0.0159886	0.891704	0.915921	0.331975	0.619008	0.00853906	0.123875	0.130107	0.470499	0.738423	-0.134325	0.250572	0.575608	0.406652	0.0188504	0.499294	0.15013	0.198574	0.466274	-0.0421581	0.815804	0.908109	-0.0526597	0.65365	0.757432	-0.219245	0.253161	0.356773	-0.0467816	0.698457	0.804285	0	1.52498	0.974894	1.34683	0.810265	1.13227	0.597843	0.741543	0	0
MF_0092	urea	-0.886698	6.53954e-12	6.96427e-11	-0.710896	8.96636e-13	1.82603e-11	0.0523451	0.38901	0.361764	0.726519	-0.194073	0.279161	0.558863	-9.96789e-05	0.999323	0.99971	0.00802273	0.964657	0.999054	-0.101419	0.386601	0.675083	0.471268	0.00563435	0.0477072	0.452546	4.57489e-05	0.000372678	-0.89563	5.33272e-11	9.18116e-10	-0.752241	3.9628e-14	1.39887e-12	1	3.71466	2.14943	0.862227	0.34561	4.30821	0.000977575	0.00526831	1	1
MF_0093	uridine	0.191176	0.286538	0.374675	0.411323	0.000246365	0.000984531	1	1	0.477383	0.807144	-0.0728401	0.687069	0.861338	0.0811956	0.488618	0.759239	0.184021	0.305293	0.994849	0.123683	0.290419	0.570601	-0.0828106	0.64684	0.803799	-0.244654	0.0343923	0.0883262	0.164261	0.39451	0.506877	0.439268	0.000126908	0.000643472	0	0.720043	0.219644	0.976548	0.170779	0.737335	0.0122228	0.035375	0	0
MF_0094	2'-deoxyuridine	0.539773	0.00118695	0.00305006	-0.0796871	0.496757	0.616002	0.808365	0.906668	0.856932	0.956261	0.359009	0.0401891	0.266124	0.0257314	0.826546	0.936258	0.230319	0.197229	0.91474	-0.224533	0.0527868	0.24411	-0.358679	0.0403866	0.126422	0.198128	0.0883885	0.183177	0.330672	0.0797633	0.134226	0.0764037	0.526545	0.672632	0	0.881855	0.260469	0.810198	0.183752	1.08844	0.552885	0.702504	0	0
MF_0095	trans-urocanate	-0.0691845	0.702039	0.76418	0.110273	0.346279	0.468937	0.373843	0.645786	0.168001	0.547463	-0.258205	0.14683	0.412877	0.201357	0.0832189	0.375016	-0.266087	0.134458	0.817876	0.109432	0.349995	0.640147	0.147553	0.412532	0.610524	-0.121989	0.297129	0.441937	0.017944	0.92639	0.954098	0.0616926	0.609287	0.734892	0	0.980944	0.383427	0.963189	0.49167	1.01843	0.947427	1	0	0
MF_0096	glutamate	0.32754	0.062783	0.104436	0.116362	0.320136	0.438593	0.466854	0.707127	0.807296	0.951146	0.183021	0.307975	0.585889	0.0845444	0.470804	0.752009	0.280127	0.114346	0.817876	0.339377	0.00289501	0.0568385	-0.0403179	0.823716	0.912517	-0.0688153	0.557442	0.688032	0.156349	0.417981	0.532398	0.149121	0.214543	0.35062	0	1.26197	1.03505	0.727287	0.285496	1.73517	0.0648537	0.135401	0	0
MF_0097	glutamine	0.382019	0.028244	0.0526643	-0.0587198	0.61678	0.719954	0.275092	0.592841	0.949266	0.984596	0.217516	0.223994	0.499754	0.103011	0.379151	0.680663	0.125188	0.487582	0.999054	-0.0924992	0.429933	0.708583	-0.0441656	0.807193	0.903392	0.19114	0.100444	0.202996	0.389833	0.0365739	0.0690691	0.139527	0.245847	0.386852	0	0.962468	0.182126	1.03243	0.188938	0.932235	0.291421	0.439139	0	0
MF_0098	threonine	-0.170455	0.342928	0.434302	0.114567	0.327708	0.446774	0.312225	0.612008	0.618183	0.877559	-0.319994	0.06946	0.310616	0.169826	0.145217	0.458871	-0.328431	0.0620296	0.706569	-0.0492588	0.674717	0.857773	-0.0279381	0.877346	0.939564	-0.0853947	0.466338	0.609694	-0.258044	0.176534	0.261343	0.297482	0.0117537	0.033955	0	0.837697	0.404908	1.18341	0.278263	0.707868	0.0249682	0.0636719	0	0
MF_0099	tryptophan	0.511364	0.0023545	0.00576349	0.394441	0.000462294	0.00172383	0.14561	0.497899	0.0061188	0.0996893	0.499164	0.00310463	0.117125	0.405775	0.000304097	0.0189434	0.391442	0.0242778	0.545194	0.25106	0.0298066	0.172219	-0.484149	0.00430495	0.0404274	-0.414143	0.000221054	0.00137704	0.447967	0.0148111	0.0329739	0.500435	8.82653e-06	6.3587e-05	1	0.685287	0.267839	1.13548	0.178698	0.603522	0.00194117	0.0083608	0	0
MF_0100	valine	0.561832	0.0006681	0.00177416	0.183272	0.115514	0.197944	0.41883	0.675533	0.00175761	0.0581658	0.24347	0.172144	0.437186	0.394159	0.000467047	0.0247301	0.290155	0.101421	0.804635	0.415023	0.000213658	0.0133096	-0.228691	0.200503	0.38226	-0.165181	0.156709	0.280653	0.563311	0.00146379	0.00417704	0.359837	0.00205495	0.00766266	1	0.85877	0.27651	1.08175	0.206355	0.79387	0.0992601	0.185943	0	0
MF_0101	glucose	-0.0277406	0.878207	0.906282	-0.255789	0.0267611	0.0587968	0.293264	0.592841	0.531525	0.833697	-0.119056	0.509314	0.762495	0.0863077	0.461567	0.744693	-0.232325	0.193248	0.907386	0.137312	0.240092	0.519953	0.181681	0.31159	0.513354	0.31593	0.00575935	0.0203985	0.00117108	0.99519	0.99519	-0.00978936	0.935423	0.971189	0	1.41875	0.576017	0.957588	0.163053	1.48159	0.0295586	0.0720202	0	0
MF_0102	alpha-ketobutyrate	-0.165107	0.358504	0.448347	0.00472262	0.967924	0.973439	0.15713	0.497899	0.832033	0.951758	-0.312626	0.0765016	0.322556	-0.03859	0.742376	0.897462	-0.264917	0.136245	0.817876	0.0720845	0.538829	0.767242	0.134839	0.454369	0.645878	0.152955	0.19016	0.321617	-0.122111	0.528021	0.634239	0.197358	0.0989999	0.190967	0	1.31958	0.641468	1.11762	0.396078	1.1807	0.509651	0.660615	0	0
MF_0103	adenosine	-0.365779	0.036315	0.0654684	-0.19868	0.0874882	0.157034	0.957132	0.977216	0.297953	0.693478	-0.123359	0.494013	0.751622	-0.198891	0.0871457	0.378028	-0.138246	0.442942	0.999054	-0.166479	0.15343	0.417393	0.072746	0.687453	0.82875	0.16655	0.153252	0.276952	-0.340897	0.0703455	0.121314	-0.318848	0.00672633	0.0215854	0	0.106797	0.281286	0.0255972	3.65712e-18	4.17223	0.36131	0.513951	0	0
MF_0104	betaine	0.221257	0.215931	0.302245	-0.107383	0.359141	0.482653	0.59924	0.771839	0.93239	0.977625	0.00100469	0.995573	0.997504	-0.031392	0.78919	0.924505	0.0974428	0.589563	0.999054	-0.120576	0.302803	0.58623	0.0163948	0.927846	0.960947	0.271278	0.0185624	0.0534174	0.241817	0.206302	0.297224	0.0159079	0.895244	0.944287	0	1.10191	0.383063	1.17736	0.339087	0.935917	0.552885	0.702504	0	0
MF_0105	cysteine	0.27373	0.123211	0.188279	0.0169848	0.885001	0.91525	0.210169	0.53474	0.0330385	0.263066	0.499164	0.00310463	0.117125	0.223159	0.0542921	0.312475	0.469998	0.00578258	0.331856	0.182144	0.117809	0.371566	-0.259139	0.145324	0.299043	-0.0379872	0.746263	0.819806	0.161016	0.404044	0.517197	0.209617	0.0793517	0.161603	0	0.87183	0.169501	1.01006	0.156304	0.863146	0.0558501	0.119336	0	0
MF_0106	mannose	-0.171457	0.340054	0.432073	-0.390669	0.000529718	0.00194108	0.293264	0.592841	0.566877	0.857478	-0.275788	0.120305	0.390613	-0.11755	0.315185	0.63818	-0.237172	0.183858	0.875754	0.0864957	0.460589	0.717299	0.399498	0.021262	0.0841518	0.415058	0.000213369	0.00133703	-0.00154315	0.993661	0.994624	-0.204933	0.0864564	0.172424	0	1.78888	0.720046	0.755051	0.220566	2.36921	0.000977575	0.00526831	1	0
MF_0107	dimethylglycine	-0.646056	4.8869e-05	0.000148914	-0.517411	2.00062e-06	1.29186e-05	0.0523451	0.38901	0.284134	0.691719	0.0587744	0.74526	0.896221	-0.00511211	0.96528	0.985758	0.213772	0.232264	0.949862	-0.0817584	0.4856	0.73547	0.354664	0.042847	0.13095	0.348906	0.00215575	0.00906061	-0.606177	0.000491455	0.00157663	-0.389984	0.000774067	0.00318964	1	1.3442	0.251978	0.818574	0.184371	1.64212	0.000170956	0.00185175	0	0
MF_0108	alanine	0.27275	0.124612	0.189909	0.169246	0.146615	0.240349	0.855648	0.931035	0.679178	0.904843	0.119066	0.509278	0.762495	0.103324	0.377696	0.680663	0.295529	0.094968	0.790412	0.111022	0.342995	0.633913	-0.162122	0.367381	0.564731	0.0457997	0.696404	0.786238	0.204628	0.286966	0.393674	0.426809	0.000205826	0.000981847	0	0.86368	0.245897	0.901442	0.191429	0.958109	0.947427	1	0	0
MF_0109	tyrosine	0.509358	0.00246572	0.00602149	0.0636131	0.587679	0.697704	0.903479	0.950401	0.0959237	0.447503	0.202445	0.258533	0.537702	0.176717	0.12935	0.431112	0.0937657	0.603747	0.999054	0.148053	0.204927	0.474747	-0.130991	0.467463	0.660442	-0.0221455	0.850416	0.898994	0.45342	0.0134999	0.030515	0.277806	0.0189935	0.0511809	0	0.904945	0.246531	1.10881	0.284463	0.816141	0.21027	0.340289	0	0
MF_0110	malonate	-0.49365	0.00350655	0.00817667	-0.0532575	0.649974	0.749806	0.466854	0.707127	0.873613	0.961962	-0.499499	0.00308157	0.117125	0.0967598	0.4089	0.700869	-0.239512	0.179442	0.871768	-0.0148522	0.899359	0.953234	0.351318	0.0449881	0.135489	0.00214908	0.9854	0.990075	-0.445414	0.0154605	0.0339082	-0.00658532	0.956533	0.977969	0	1.16761	0.826471	0.911304	0.531416	1.28125	0.552885	0.702504	0	0
MF_0111	pseudouridine	-0.96758	4.36203e-20	5.63247e-18	-0.905605	6.56903e-29	6.95661e-26	0.312225	0.612008	0.63321	0.881169	-0.302077	0.0875318	0.337292	-0.230515	0.0466274	0.29746	0.00417851	0.981588	0.999451	-0.166163	0.154224	0.417393	0.499038	0.00311331	0.0357454	0.69942	2.94925e-12	8.69783e-10	-0.969195	5.8102e-18	3.00097e-15	-0.876797	1.2461e-23	1.31962e-20	1	3.2341	1.84191	0.633819	0.111995	5.10256	7.6125e-05	0.00134324	1	1
MF_0112	pyruvate	-0.0548128	0.761918	0.813921	0.14404	0.217609	0.325167	0.210169	0.53474	0.457886	0.797535	-0.192733	0.282557	0.560169	0.00955494	0.935155	0.981948	-0.15778	0.380518	0.999054	0.0745314	0.525099	0.756765	0.036972	0.838144	0.915225	0.0452304	0.699997	0.787546	-0.11709	0.545245	0.648145	0.295848	0.0122464	0.0351462	0	1.03663	0.355173	1.08576	0.509521	0.954755	1	1	0	0
MF_0113	uracil	-0.553476	0.000834469	0.002199	-0.256333	0.0264284	0.0581865	0.656574	0.806469	0.54955	0.843235	-0.374247	0.0319007	0.255677	-0.148298	0.20417	0.521868	-0.275113	0.121252	0.817876	-0.0768156	0.512443	0.754324	0.344459	0.0496451	0.145748	0.0997344	0.394579	0.545507	-0.416461	0.024623	0.0499716	-0.289079	0.014484	0.0404711	1	1.2416	0.743535	0.778325	0.387884	1.59522	0.18475	0.30991	0	0
MF_0114	xylose	-0.544485	0.00105327	0.00272008	-0.358029	0.00161164	0.00507956	0.251643	0.581242	0.398276	0.757225	-0.0262062	0.884898	0.955569	0.0327525	0.780279	0.917991	0.0445914	0.80537	0.999054	0.103511	0.37683	0.66862	0.122827	0.495893	0.685753	0.275797	0.0166203	0.0483541	-0.528105	0.00323369	0.0086539	-0.219715	0.0656134	0.138416	0	1.11973	0.836059	0.767347	0.785389	1.45922	0.305654	0.45681	0	0
MF_0115	cytidine	-0.880582	1.41366e-11	1.41778e-10	-0.540239	5.65592e-07	4.01988e-06	0.641753	0.801923	0.0302875	0.252446	-0.326965	0.0632733	0.30498	-0.377748	0.000834297	0.0342076	-8.364e-05	0.999631	1	-0.287824	0.01228	0.112108	0.498284	0.00316596	0.0357454	0.506038	3.63051e-06	4.1341e-05	-0.889745	1.07876e-10	1.61502e-09	-0.439631	0.000125099	0.000641592	1	1.39167	1.16932	1.52989	2.67084	0.909657	0.0877648	0.169637	0	0
MF_0116	cotinine	-0.0317973	0.860559	0.895224	0.144526	0.216044	0.324067	0.104716	0.457714	0.0149154	0.168036	0.240204	0.178151	0.443536	0.326255	0.00428203	0.0824485	0.243489	0.17211	0.868657	0.271181	0.0186059	0.131818	0.172091	0.338245	0.5359	-0.229792	0.0473389	0.113936	-0.192949	0.315947	0.423312	0.0359992	0.765667	0.853517	0	0.187008	0	0.29428	0.339226	0.635475	0.273322	0.424736	0	0
MF_0117	caffeine	-0.11967	0.507117	0.596036	0.536587	6.96617e-07	4.88555e-06	0.977448	0.986039	0.554942	0.845	0.126468	0.483107	0.745963	0.187981	0.106299	0.40348	-0.0205717	0.909531	0.999054	0.402058	0.000349436	0.0185027	0.0264402	0.883877	0.942097	-0.452786	4.5273e-05	0.00037166	-0.263892	0.166586	0.250263	0.418588	0.000280354	0.00128526	0	0.108225	0.256273	5.64075	6.36376	0.0191863	0.000342721	0.00281045	1	0
MF_0118	fructose	-0.209893	0.241049	0.332005	-0.121394	0.299508	0.420105	0.0122036	0.2001	0.93239	0.977625	0.132619	0.461899	0.730692	0.101146	0.387889	0.688568	0.219288	0.220149	0.93508	0.0747875	0.523673	0.756765	0.165956	0.356004	0.555516	0.0502259	0.668699	0.767184	0.0433454	0.823334	0.877713	-0.114534	0.341561	0.495498	0	1.53863	1.01241	0.95399	0.553081	1.61284	0.129374	0.233556	0	0
MF_0119	adenine	-0.202874	0.257504	0.348169	-0.508941	3.12455e-06	1.82812e-05	0.331975	0.619008	0.694533	0.906124	-0.487945	0.00396896	0.124241	-0.0486279	0.678653	0.867987	-0.18235	0.309783	0.997999	-0.0173709	0.882405	0.946775	0.327562	0.0627645	0.170173	0.364816	0.00129081	0.00591762	-0.061872	0.749848	0.821413	-0.305039	0.00969144	0.0296625	0	1.26496	0.451133	0.608841	0.324144	2.07765	0.00284405	0.0113141	1	0
MF_0120	cytosine	-0.834144	1.64049e-09	9.68357e-09	-0.387325	0.00059685	0.00214259	0.966456	0.977216	0.68287	0.904843	-0.301979	0.0876391	0.337292	-0.0264733	0.821626	0.936258	-0.109198	0.545233	0.999054	-0.127752	0.274717	0.553376	0.439107	0.0105715	0.0574944	0.217047	0.0614182	0.139201	-0.822757	4.32108e-08	3.12145e-07	-0.33562	0.00421926	0.0142754	1	2.54015	3.83693	0.64169	0.599332	3.95853	0.15939	0.278551	0	0
MF_0121	caprate (10:0)	-0.236965	0.184252	0.26435	0.0645235	0.582335	0.692913	0.935565	0.960675	0.174652	0.555424	-0.171635	0.339547	0.616435	-0.103025	0.379085	0.680663	0.055992	0.756949	0.999054	-0.0336309	0.77454	0.903346	0.00100376	0.995577	0.999447	0.0978901	0.403423	0.556283	-0.198238	0.302605	0.409314	0.106542	0.376523	0.527431	0	1.13309	0.439361	1.24633	0.546789	0.909143	0.791971	0.895058	0	0
MF_0122	margarate (17:0)	-0.0294118	0.87093	0.900571	-0.0373542	0.750353	0.82269	0.571451	0.755837	0.0396554	0.281611	0.0969526	0.591445	0.812361	-0.0917046	0.433922	0.724848	0.25656	0.149514	0.830713	0.222684	0.0548208	0.24776	0.0448348	0.804328	0.903342	0.0214481	0.855075	0.901019	-0.0869144	0.653929	0.748676	0.0668346	0.579728	0.713045	0	1.36859	0.628048	1.30464	0.744001	1.04902	0.692379	0.813601	0	0
MF_0123	nonadecanoate (19:0)	-0.0494652	0.784571	0.832952	-0.0499573	0.670368	0.764161	0.54429	0.744704	0.091766	0.438479	0.082887	0.646536	0.847552	-0.0718685	0.540049	0.798225	0.140732	0.434702	0.999054	0.156617	0.179642	0.446574	0.0189042	0.916837	0.960903	-0.0125387	0.914973	0.940734	-0.0833768	0.667197	0.759047	-0.00146434	0.99033	0.99213	0	1.23834	0.470269	1.14285	0.4385	1.08355	0.644392	0.782425	0	0
MF_0124	arachidate (20:0)	-0.208556	0.244128	0.334019	0.167568	0.150722	0.245561	0.746407	0.872215	0.378754	0.741406	-0.0708307	0.695284	0.865335	-0.0341044	0.771451	0.913838	0.0710346	0.694448	0.999054	0.0826546	0.480813	0.733691	0.0550398	0.760961	0.874114	-0.14295	0.221148	0.360856	-0.276948	0.145826	0.225169	0.130662	0.277435	0.427041	0	1.03475	0.213427	1.43177	0.740188	0.722706	0.0864573	0.167406	0	0
MF_0125	maltose	-0.903743	5.90084e-13	7.91633e-12	-0.728563	1.27573e-13	2.81459e-12	0.571451	0.755837	0.625679	0.878949	-0.302412	0.0871639	0.337292	-0.157877	0.176122	0.497046	-0.103627	0.566044	0.999054	-0.181271	0.11961	0.371566	0.465747	0.00630372	0.0494582	0.612873	5.08528e-09	1.53866e-07	-0.907944	1.05525e-11	2.18014e-10	-0.63573	2.57767e-09	3.59178e-08	1	5.6036	4.12849	0.536823	0.236314	10.4384	7.6125e-05	0.00134324	1	1
MF_0126	ribose	-0.0698588	0.699269	0.761968	-0.18794	0.106376	0.184676	0.642004	0.801923	0.336668	0.708811	-0.0176673	0.922262	0.970846	0.112884	0.33491	0.648082	-0.189553	0.290727	0.977603	0.0590733	0.614657	0.817741	0.013301	0.941436	0.963829	0.134315	0.250606	0.394342	0.128829	0.505391	0.613477	-0.275302	0.0201439	0.053331	0	0.0421958	0.0229319	0.035576	7.31424e-18	1.18608	0.36131	0.513951	0	0
MF_0127	asparagine	0.321858	0.0677611	0.110931	0.186662	0.10882	0.187687	0.41883	0.675533	0.356195	0.724013	-0.016075	0.92925	0.970846	0.269198	0.0195197	0.195012	-0.166305	0.354979	0.999054	-0.109119	0.351383	0.641578	-0.194061	0.27919	0.476564	-0.0642324	0.584041	0.706856	0.169703	0.378812	0.490659	0.273809	0.0208579	0.0545397	0	0.831032	0.161512	1.09381	0.223229	0.759757	0.00686217	0.0226121	0	0
MF_0128	dihydroorotate	-0.39004	0.0248371	0.0475124	-0.324666	0.00448481	0.0124006	0.312225	0.612008	0.100231	0.456245	0.0527463	0.770651	0.905668	-0.126208	0.280608	0.607697	0.18703	0.297314	0.984377	-0.0471743	0.687755	0.863977	0.14839	0.409858	0.607436	0.180338	0.121558	0.23577	-0.418651	0.0238028	0.0485935	-0.311671	0.00814908	0.0254569	1	1.73435	1.3172	0.97445	0.354624	1.77983	0.146881	0.259593	0	0
MF_0129	heptanoate (7:0)	-0.0929144	0.607051	0.682355	0.200711	0.0842335	0.152917	0.395951	0.659407	0.856932	0.956261	-0.0654723	0.717355	0.878843	0.00132431	0.991003	0.99476	-0.137055	0.446918	0.999054	-0.187161	0.107862	0.35253	-0.0719365	0.690759	0.82875	-0.155858	0.181785	0.311505	-0.180391	0.349058	0.458053	0.0651318	0.589444	0.715158	0	0.941535	0.164029	0.958401	0.245052	0.982402	0.692379	0.813601	0	0
MF_0130	caproate (6:0)	-0.239639	0.179204	0.258184	-0.117212	0.316588	0.435412	0.54429	0.744704	0.181485	0.563613	-0.0984597	0.585667	0.812072	-0.100192	0.392404	0.690292	0.172154	0.338064	0.999054	-0.0504179	0.667507	0.853732	0.105897	0.55752	0.73519	0.198513	0.0877602	0.183046	-0.15603	0.418943	0.532966	-0.00507056	0.966525	0.980118	0	1.12517	0.280884	1.00453	0.119439	1.12009	0.322629	0.475041	0	0
MF_0131	caprylate (8:0)	-0.119652	0.507179	0.596036	0.0535989	0.647878	0.748204	0.87155	0.931035	0.734345	0.919233	-0.111353	0.537278	0.78391	-0.0620715	0.59678	0.832318	0.0635133	0.725481	0.999054	-0.0295906	0.801031	0.91742	-0.0757842	0.675096	0.821708	0.0674329	0.565405	0.692891	-0.121572	0.529856	0.635704	0.111094	0.356353	0.508595	0	1.0827	0.336572	1.24644	0.445193	0.868637	0.355938	0.513951	0	0
MF_0132	sucrose	-0.861161	1.26985e-10	9.50549e-10	-0.528644	1.08693e-06	7.28515e-06	1	1	0.91959	0.974579	-0.427473	0.0130886	0.185157	0.0218814	0.85218	0.944983	-0.290954	0.100442	0.804635	0.0126516	0.91421	0.957615	0.422418	0.0143296	0.0658903	0.307575	0.00726714	0.0245284	-0.905543	1.47242e-11	2.86982e-10	-0.532485	1.75567e-06	1.46398e-05	1	7.89338	13.6209	0.509124	0.420005	15.5038	0.000368517	0.00281045	1	1
MF_0133	pentadecanoate (15:0)	-0.19385	0.279723	0.36998	-0.0440683	0.707352	0.791009	0.331975	0.619008	0.00379043	0.0775884	0.0219357	0.903559	0.965229	-0.148365	0.203963	0.521868	0.333946	0.0575201	0.702267	0.140143	0.230443	0.506306	0.0751151	0.67781	0.821708	-0.00781356	0.946954	0.958723	-0.211062	0.271748	0.376959	-0.0568139	0.637923	0.759056	0	1.19514	0.277805	1.1179	0.263283	1.06909	0.428794	0.577	0	0
MF_0134	trans-4-hydroxyproline	-0.339266	0.0534198	0.0903152	-0.235647	0.0418261	0.086532	0.479284	0.719832	0.0357517	0.272382	-0.299255	0.0906792	0.340624	0.0803555	0.493142	0.759239	-0.317927	0.071382	0.717579	-0.0580005	0.621109	0.821721	-0.0758742	0.674731	0.821708	0.162989	0.16236	0.287043	-0.385271	0.0390245	0.0728975	-0.215165	0.0715452	0.148853	0	1.194	0.394122	1.34258	0.391803	0.889331	0.355938	0.513951	0	0
MF_0135	allantoin	-0.777741	1.00689e-07	4.35196e-07	-0.105007	0.369934	0.495272	0.241094	0.56991	0.907136	0.965484	-0.164267	0.360989	0.632036	0.00440011	0.970113	0.986284	-0.0165469	0.927178	0.999054	-0.154284	0.186293	0.453266	0.44517	0.00943088	0.0556065	0.110016	0.347412	0.497978	-0.647257	0.000147668	0.000520616	-0.228226	0.0555842	0.12087	0	1.26327	0.402534	1.04131	0.197697	1.21316	0.187249	0.30991	0	0
MF_0136	xanthine	-0.0614973	0.733875	0.791329	-0.221166	0.0565369	0.111159	0.627626	0.790655	0.396227	0.757225	0.27495	0.121481	0.391695	0.0693338	0.55447	0.798225	0.124687	0.489341	0.999054	0.146004	0.211334	0.483561	-0.247428	0.165059	0.327896	0.129315	0.268838	0.412608	-0.45695	0.0127036	0.028905	-0.318728	0.0067481	0.0215899	1	10.0359	12.8689	0.545392	0.178397	18.4013	0.0176075	0.0482773	1	1
MF_0137	5-oxoproline	0.134693	0.454864	0.548919	-0.272859	0.0178617	0.0415725	0.15713	0.497899	0.574081	0.857478	0.0646351	0.720824	0.880894	-0.162918	0.162544	0.480649	-0.0722046	0.689663	0.999054	-0.0232173	0.843267	0.935731	0.109912	0.54259	0.724526	0.29145	0.0111815	0.0351373	0.0924358	0.633427	0.73033	-0.227976	0.0558605	0.121222	0	1.23345	0.467461	0.916263	0.160239	1.34617	0.0295586	0.0720202	0	0
MF_0138	picolinate	-0.196153	0.273939	0.364195	0.152968	0.190121	0.296086	0.458474	0.707127	0.00302915	0.0697362	0.0402649	0.823944	0.926152	0.315527	0.00582514	0.0994972	-0.0246935	0.891502	0.999054	0.0857915	0.464261	0.71879	0.000511371	0.997747	0.999682	-0.0264076	0.822061	0.878469	-0.312182	0.0992088	0.16139	0.258388	0.0295807	0.0725137	0	0.779564	0.525382	1.10926	0.652891	0.70278	0.186002	0.30991	0	0
MF_0139	sarcosine	-0.433489	0.0117304	0.0240427	0.291274	0.0112327	0.0275358	0.686047	0.823096	0.0273945	0.239759	-0.360349	0.0393972	0.265492	0.270949	0.0187108	0.193001	-0.287147	0.105176	0.817342	0.332292	0.00358372	0.0632526	0.278545	0.116493	0.257681	-0.198604	0.0876119	0.183046	-0.333226	0.0773253	0.130518	0.341292	0.00358278	0.0123588	0	0.852339	0.247188	1.36889	0.348192	0.622648	0.00194117	0.0083608	0	0
MF_0140	pantothenate	-0.716912	2.68516e-06	9.46679e-06	-0.506174	3.60521e-06	2.06374e-05	0.967756	0.977216	0.0252471	0.224678	-0.443403	0.00975187	0.157842	-0.197322	0.0897192	0.378028	-0.0177169	0.922044	0.999054	-0.237067	0.0405732	0.20757	0.463572	0.00658548	0.0500206	0.353318	0.00187484	0.0082384	-0.63127	0.00024062	0.000807014	-0.458135	5.88283e-05	0.000324475	1	1.81833	1.53773	0.831546	0.218305	2.18669	0.000287186	0.00261818	1	1
MF_0141	pipecolate	-0.0755411	0.676082	0.742181	-0.0373402	0.750443	0.82269	0.342107	0.635513	0.438841	0.77715	-0.14452	0.422311	0.690264	0.0260805	0.82423	0.936258	-0.157626	0.380989	0.999054	-0.160018	0.170257	0.435258	0.0302828	0.867141	0.934052	0.109995	0.347503	0.497978	-0.0924238	0.633471	0.73033	0.0291239	0.809479	0.880145	0	1.18464	0.450363	1.24474	0.637827	0.951717	0.947427	1	0	0
MF_0142	phosphoethanolamine	-0.00334225	0.985272	0.988142	-0.206373	0.0756674	0.13936	0.0122036	0.2001	0.726371	0.915747	-0.307435	0.0817861	0.333933	0.0477747	0.68399	0.868809	-0.148588	0.409227	0.999054	-0.0875342	0.455202	0.717299	-0.0533668	0.768026	0.879568	0.172339	0.139268	0.2592	-0.089022	0.646073	0.740725	-0.112688	0.349452	0.500094	0	1.20299	0.244245	1.24773	0.365872	0.964145	1	1	0	0
MF_0143	glycerate	-0.00868984	0.96172	0.969226	0.367255	0.00119046	0.00396389	0.903479	0.950401	0.0980584	0.453466	-0.0966177	0.592733	0.812361	-0.0477462	0.684168	0.868809	-0.0249039	0.890583	0.999054	-0.162848	0.162728	0.427614	-0.0376412	0.835254	0.914971	-0.216161	0.0625111	0.140849	0.037961	0.844998	0.890697	0.258553	0.0294733	0.0724181	0	0.859275	0.362303	1.28626	0.224349	0.668044	0.005616	0.0189627	0	0
MF_0144	3-ureidopropionate	-0.247995	0.164062	0.240733	-0.408839	0.000270833	0.00106622	0.257705	0.581242	0.234933	0.648619	0.00301407	0.986718	0.99442	0.0904671	0.440178	0.729496	0.0187197	0.917646	0.999054	-0.00347126	0.97642	0.988447	0.286742	0.10569	0.239369	0.355066	0.00177295	0.00785587	-0.113938	0.556192	0.655874	-0.223851	0.0605715	0.129849	0	1.40831	0.778497	0.519215	0.141549	2.71239	0.000771449	0.00474138	1	0
MF_0145	N-acetylleucine	-0.613302	0.000147649	0.000421331	-0.190839	0.100991	0.177952	0.00860226	0.185128	0.324015	0.706032	0.0361689	0.841615	0.938645	0.0767101	0.513024	0.776431	0.437072	0.0109797	0.414735	0.147427	0.20687	0.477288	0.353492	0.0435869	0.132818	0.159118	0.172706	0.298362	-0.583437	0.000893444	0.00267515	-0.184529	0.123431	0.227328	0	1.20206	0.396058	0.885751	0.233424	1.35711	0.0750224	0.15115	0	0
MF_0146	N-acetylmethionine	-0.93115	3.97581e-15	9.7786e-14	-0.799915	7.47478e-18	2.93178e-16	0.777209	0.891073	0.192103	0.577946	-0.30191	0.0877162	0.337292	-0.293426	0.0106196	0.144397	-0.0284138	0.875274	0.999054	-0.306605	0.00746307	0.0875432	0.427269	0.0131368	0.0630418	0.688974	8.31246e-12	1.15167e-09	-0.893057	7.29322e-11	1.23507e-09	-0.729319	5.48624e-13	1.29109e-11	1	2.6862	1.31565	0.908765	0.553027	2.95589	0.000606304	0.00399576	1	1
MF_0147	N-acetylvaline	-0.875	2.75695e-11	2.5657e-10	-0.764922	1.36739e-15	3.98635e-14	0.114915	0.465518	0.25208	0.659142	-0.169793	0.344833	0.620579	-0.237635	0.0400805	0.279783	0.114324	0.526407	0.999054	-0.15326	0.189269	0.453266	0.457215	0.00747158	0.0503594	0.569322	9.82061e-08	2.03922e-06	-0.869515	9.26105e-10	1.03985e-08	-0.743726	1.08651e-13	3.02589e-12	1	1.80879	0.494577	0.816943	0.245761	2.21409	0.000131087	0.00168262	1	1
MF_0148	erucate (22:1n9)	0.0889037	0.622721	0.693928	-0.0410811	0.72638	0.804641	0.571451	0.755837	0.152247	0.526893	0.251508	0.157978	0.426086	-0.134638	0.249458	0.574296	0.209928	0.240969	0.961085	0.0287086	0.806845	0.918762	-0.207277	0.247097	0.441544	0.0905889	0.43956	0.587003	0.0547342	0.777944	0.839725	0.00785388	0.948171	0.973921	0	1.24611	0.496697	1.51478	0.703316	0.82263	0.597843	0.741543	0	0
MF_0149	bilirubin (Z,Z)	0.40107	0.0207116	0.040368	0.217923	0.060352	0.117056	0.0974534	0.441532	0.129398	0.496496	0.468688	0.00593909	0.149398	0.228023	0.0491174	0.298325	0.355507	0.0423202	0.64764	0.141466	0.226028	0.501811	-0.267169	0.132823	0.283483	-0.161751	0.165618	0.291345	0.397396	0.0327848	0.0634208	0.268503	0.023572	0.0601511	0	0.648746	0.239581	1.20163	0.533689	0.53989	0.00457775	0.0158986	0	0
MF_0150	thyroxine	-0.195521	0.275518	0.365353	0.232006	0.045188	0.0925611	0.19583	0.526308	0.497326	0.811507	-0.0986271	0.585026	0.812072	0.0570733	0.626709	0.845458	0.0474678	0.793078	0.999054	0.115617	0.323264	0.610045	-0.00552071	0.975675	0.985213	-0.152001	0.192971	0.323348	-0.269593	0.157278	0.239982	0.3408	0.00363444	0.0124559	0	0.879924	0.346579	1.01068	0.165133	0.870627	0.113532	0.2077	0	0
MF_0151	guanosine	-0.37734	0.030402	0.0561811	-0.0322184	0.783774	0.845231	0.352516	0.635513	0.336668	0.708811	-0.0279639	0.877234	0.954882	-0.0241894	0.836792	0.938732	0.136554	0.448598	0.999054	-0.139628	0.232179	0.509063	0.105563	0.558772	0.73519	0.12357	0.290866	0.435681	-0.58534	0.000851269	0.00256373	0.0632339	0.600358	0.725775	0	0.0180199	3.62372e-18	0.0180199	3.65712e-18	1	1	1	0	0
MF_0152	gamma-glutamyltyrosine	-0.325201	0.0647968	0.107268	-0.341963	0.00267479	0.00778188	0.571451	0.755837	0.239145	0.648619	-0.102981	0.568482	0.798968	0.0362689	0.757379	0.908341	0.0972756	0.590205	0.999054	0.0317246	0.787009	0.909872	0.221832	0.214709	0.397481	0.337876	0.00303019	0.0117571	-0.260583	0.172164	0.256632	-0.0906758	0.452029	0.599122	0	1.24737	0.35028	0.920447	0.301181	1.35518	0.0348568	0.0820073	0	0
MF_0153	alpha-tocopherol	0.318516	0.0708303	0.115407	-0.127425	0.275956	0.39545	0.00122151	0.0701013	0.00478947	0.0903835	-0.239116	0.180183	0.443863	-0.256104	0.0265685	0.224108	-0.0158783	0.930113	0.999054	-0.176804	0.129157	0.387472	0.0311167	0.863515	0.931118	0.24686	0.0327507	0.0847994	0.394951	0.0339734	0.0649898	-0.0577932	0.63213	0.753858	0	1.15825	0.350657	0.987354	0.168818	1.17308	0.355938	0.513951	0	0
MF_0154	N-acetylalanine	-0.955548	5.34833e-18	3.68321e-16	-0.827795	5.29977e-20	4.67704e-18	0.656574	0.806469	0.694781	0.906124	-0.336404	0.055596	0.297568	-0.251162	0.0297376	0.23904	-0.0447936	0.804504	0.999054	-0.158267	0.175042	0.441343	0.485822	0.00415396	0.0403911	0.680021	1.95288e-11	2.29789e-09	-0.938575	5.38768e-14	3.09193e-12	-0.789105	2.99501e-16	1.51034e-14	1	2.07606	0.777585	0.770486	0.263094	2.69448	0.000222034	0.00220822	1	1
MF_0155	vanillylmandelate (VMA)	-0.862968	1.05023e-10	8.21884e-10	-0.757212	3.82158e-15	1.01176e-13	0.44247	0.692532	0.140466	0.516327	-0.302914	0.0866142	0.337292	-0.406975	0.000290646	0.0189434	0.0964399	0.593417	0.999054	-0.310346	0.00673254	0.0858276	0.520117	0.00191849	0.0327078	0.692759	5.73899e-12	1.01293e-09	-0.814041	7.81863e-08	5.27885e-07	-0.73491	2.9632e-13	7.47149e-12	1	3.05464	1.89063	0.634329	0.25604	4.81555	0.000131087	0.00168262	1	1
MF_0156	4-acetamidobutanoate	-0.941511	3.41282e-16	1.25909e-14	-0.769337	7.45681e-16	2.32258e-14	0.19583	0.526308	0.983078	0.990562	-0.252847	0.155701	0.425228	-0.195208	0.0932792	0.387862	0.0377737	0.834682	0.999054	-0.269896	0.0191939	0.131818	0.459557	0.00713398	0.0503594	0.628363	1.5863e-09	6.96448e-08	-0.92796	4.34885e-13	1.54909e-11	-0.787709	3.667e-16	1.76516e-14	1	5.62831	4.65244	0.642486	0.240006	8.76021	7.6125e-05	0.00134324	1	1
MF_0157	3-aminoisobutyrate	-0.548463	0.000950936	0.0024806	-0.461991	3.01441e-05	0.000140628	0.839828	0.924886	0.00880918	0.124101	-0.325687	0.0643738	0.30498	-0.329823	0.00385598	0.0785285	-0.190206	0.289038	0.977603	-0.191969	0.0989502	0.342445	0.293601	0.0972459	0.225698	0.352251	0.0019396	0.00840586	-0.472473	0.00965177	0.0230793	-0.479715	2.30627e-05	0.000144517	1	7.39748	8.0003	0.395799	0.389452	18.69	0.000131087	0.00168262	1	1
MF_0158	chenodeoxycholate	0.0822709	0.648994	0.717017	0.0112189	0.923894	0.941679	0.626005	0.790655	0.555354	0.845	0.103803	0.565383	0.798778	-0.124762	0.286198	0.612161	0.203696	0.255539	0.966929	-0.0614946	0.600202	0.807641	-0.0401717	0.824345	0.912517	0.0267382	0.819871	0.877014	0.0825602	0.670274	0.760872	-0.0356633	0.767792	0.854088	0	3.17495	5.90767	1.06935	0.620284	2.96905	0.740216	0.853152	0	0
MF_0159	citrate	-0.0868984	0.630618	0.699709	-0.259232	0.0247137	0.0547528	0.0895551	0.441532	0.334529	0.708811	-0.0910919	0.614151	0.827142	-0.193249	0.0966783	0.39205	0.268594	0.130689	0.817876	-0.0506171	0.666272	0.853732	0.133501	0.458901	0.650267	0.460317	3.24875e-05	0.000277454	-0.301901	0.11146	0.177682	0.149448	0.213529	0.350042	0	1.08603	0.226651	0.963571	0.128113	1.12708	0.21027	0.340289	0	0
MF_0160	5,6-dihydrouracil	0.371866	0.0330953	0.060616	0.0264143	0.822017	0.869646	0.0507517	0.38901	0.635875	0.883716	0.155004	0.389063	0.661022	-0.0438539	0.708712	0.879866	0.117259	0.51577	0.999054	0.098725	0.399405	0.682622	-0.268941	0.130173	0.279298	0.0415489	0.723389	0.80788	0.165742	0.3902	0.502589	0.158208	0.187592	0.313958	0	0.955968	1.10517	0.825724	0.390668	1.15773	0.636272	0.782425	0	0
MF_0161	2-aminobutyrate	0.498997	0.00311615	0.007383	0.405832	0.000303438	0.0011814	0.169327	0.503023	0.581327	0.86343	0.0743471	0.680931	0.855719	0.0278104	0.812776	0.935576	-0.141233	0.43305	0.999054	0.0147384	0.900127	0.953234	-0.292597	0.0984484	0.227511	-0.188337	0.105627	0.210425	0.407966	0.0280267	0.0552511	0.485833	1.74799e-05	0.000112189	0	0.73049	0.381318	1.18031	0.36122	0.618896	0.00371649	0.0137359	0	0
MF_0162	urate	-0.081885	0.650536	0.717952	-0.359232	0.00155001	0.00491454	0.491967	0.719832	0.625679	0.878949	-0.16276	0.365472	0.636648	0.0523884	0.65532	0.859956	0.0981113	0.587	0.999054	0.0960131	0.412543	0.693225	0.198411	0.268344	0.468242	0.137001	0.24117	0.385799	0.115053	0.55231	0.653239	-0.406325	0.000438141	0.00194139	0	1.36546	0.515643	0.913139	0.228413	1.49535	0.0295586	0.0720202	0	0
MF_0163	ursodeoxycholate	-0.160395	0.372574	0.464257	-0.0402589	0.731647	0.808783	0.395556	0.659407	0.961936	0.990482	0.0166751	0.926616	0.970846	-0.0967382	0.409006	0.700869	0.180077	0.315955	0.999054	-0.188319	0.10566	0.351866	0.0619506	0.731985	0.85151	0.00851866	0.942175	0.957001	-0.0740936	0.702476	0.788758	-0.0774544	0.520858	0.668304	0	4.67311	10.0988	1.18188	0.988101	3.95396	0.84319	0.931768	0	0
MF_0164	valerate (5:0)	-0.233643	0.190663	0.272413	0.0203129	0.862668	0.903626	0.210131	0.53474	0.109307	0.468647	-0.29532	0.0952126	0.348775	-0.162391	0.163926	0.480649	0.0939407	0.603069	0.999054	-0.182936	0.116195	0.369789	0.0555463	0.758826	0.872904	0.111966	0.338881	0.489598	-0.199018	0.300669	0.407599	0.074097	0.539139	0.68196	0	1.51681	0.888196	0.969004	0.364447	1.56532	0.235273	0.374111	0	0
MF_0165	oleoyl ethanolamide	0.0170455	0.92499	0.93862	-0.280455	0.0148037	0.0349935	0.0523451	0.38901	0.0665619	0.369052	0.208641	0.243932	0.517417	-0.139636	0.232151	0.556217	0.36236	0.038232	0.636994	0.170616	0.143327	0.40368	0.011376	0.9499	0.967699	0.219861	0.0580479	0.133346	0.166128	0.389082	0.501775	-0.145058	0.227438	0.368847	0	1.48136	0.668217	1.04517	0.306321	1.41733	0.0479128	0.106755	0	0
MF_0166	gamma-glutamylglutamine	0.734626	1.1313e-06	4.18865e-06	0.216899	0.0615993	0.119039	0.808365	0.906668	0.807301	0.951146	0.365205	0.0366313	0.255677	0.233178	0.0440826	0.291772	0.166973	0.353021	0.999054	0.0556958	0.635067	0.830291	-0.423756	0.0139918	0.0650081	-0.0932076	0.426394	0.574909	0.564605	0.00141938	0.00406155	0.362465	0.0018942	0.0071515	1	0.76338	0.264182	1.10377	0.223231	0.691614	0.005616	0.0189627	0	0
MF_0167	4-hydroxyphenylpyruvate	-0.52139	0.00186136	0.00459996	-0.511465	2.73923e-06	1.63722e-05	0.182222	0.522875	0.260969	0.669143	-0.124247	0.490887	0.750127	-0.0303878	0.795785	0.928124	0.0790573	0.661876	0.999054	-0.0823843	0.482254	0.73483	0.381096	0.0286593	0.100017	0.462423	2.95662e-05	0.000256644	-0.391645	0.0356354	0.0675439	-0.261679	0.027498	0.0681976	0	1.49154	0.423295	0.780958	0.23329	1.90988	0.00123373	0.00627769	0	0
MF_0168	butyrate/isobutyrate (4:0)	-0.44957	0.00866994	0.0184661	0.088478	0.450337	0.570833	0.0752819	0.422779	0.983079	0.990562	0.0716739	0.691832	0.862962	-0.0448128	0.702637	0.876577	0.343753	0.0501455	0.680996	-0.0229897	0.844784	0.935731	0.264681	0.136607	0.28917	0.0826615	0.480777	0.622817	-0.391332	0.0357961	0.0677242	0.141978	0.237569	0.377756	0	1.08756	0.456875	0.787124	0.250902	1.38169	0.0750224	0.15115	0	0
MF_0169	N-acetylneuraminate	-0.960896	7.61229e-19	5.61679e-17	-0.822333	1.4948e-19	1.05533e-17	0.466854	0.707127	0.490629	0.809309	-0.278634	0.11637	0.387776	-0.17179	0.140553	0.45242	0.00869129	0.961714	0.999054	-0.216823	0.0616932	0.262767	0.452698	0.00816122	0.0523636	0.603992	9.64402e-09	2.68764e-07	-0.943053	1.99173e-14	1.29414e-12	-0.814794	5.37603e-18	4.3794e-16	1	3.47705	1.5098	0.552299	0.137323	6.29559	7.6125e-05	0.00134324	1	1
MF_0170	N-acetylglucosaminylasparagine	-0.902072	7.614e-13	9.83158e-12	-0.585466	3.44718e-08	3.04214e-07	0.257705	0.581242	0.987308	0.992934	-0.234093	0.189785	0.456987	-0.0511713	0.662838	0.864386	-0.0595019	0.742213	0.999054	-0.0699439	0.550982	0.772834	0.45136	0.00837567	0.0530602	0.32472	0.0044777	0.0163513	-0.883452	2.19612e-10	2.98499e-09	-0.559899	3.84323e-07	3.57016e-06	1	1.95252	0.901425	0.777666	0.299054	2.51075	0.000865931	0.00526294	1	1
MF_0171	acetoacetate	-0.24367	0.17178	0.249577	-0.0712853	0.543351	0.655721	0.479284	0.719832	0.429464	0.775162	-0.0123085	0.945799	0.977011	-0.0413412	0.724716	0.886229	0.0559967	0.756929	0.999054	0.200768	0.0841436	0.308252	0.0720261	0.690392	0.82875	-0.0713305	0.543095	0.679612	-0.190736	0.321637	0.42982	-0.164459	0.170528	0.292215	0	4.22401	6.62875	1.64925	1.06643	2.56117	0.509651	0.660615	0	0
MF_0172	creatine	0.539439	0.00119698	0.00306818	-0.113428	0.33257	0.451528	0.0136716	0.210787	0.390349	0.753536	-0.115874	0.520776	0.774045	-0.11268	0.33579	0.648082	-0.147251	0.413502	0.999054	-0.219184	0.0588446	0.256863	-0.151568	0.399787	0.594215	0.081594	0.48648	0.626742	0.571993	0.00118757	0.00347524	-0.141486	0.239215	0.378892	0	1.95557	1.55592	1.13791	0.44974	1.71856	0.322629	0.475041	0	0
MF_0173	cys-gly, oxidized	0.465575	0.00632561	0.0139623	0.240884	0.0373573	0.0786509	0.59924	0.771839	0.0867717	0.433449	0.255526	0.151219	0.417671	0.389164	0.000559034	0.0272289	0.300184	0.0896341	0.790412	0.313848	0.0061066	0.085504	-0.35734	0.0411938	0.128172	-0.281966	0.0142526	0.0428022	0.357033	0.057261	0.102514	0.159964	0.182678	0.308051	0	0.941978	1.35563	1.30666	0.434879	0.720907	0.00457775	0.0158986	0	0
MF_0174	estrone 3-sulfate	-0.054969	0.76126	0.813921	0.346721	0.00230838	0.00686679	0.923242	0.960675	0.145919	0.521532	0.244864	0.169623	0.437041	0.187228	0.107732	0.406009	0.123402	0.493862	0.999054	0.278317	0.0156149	0.121589	-0.217922	0.223109	0.409388	-0.348428	0.00218837	0.00912396	-0.19819	0.302726	0.409314	0.199196	0.0958328	0.1869	0	0.416317	0.327315	3.18749	4.42417	0.130609	0.000719457	0.00468503	1	0
MF_0175	dihomo-linoleate (20:2n6)	0.195856	0.274682	0.364712	-0.107112	0.360362	0.48368	0.839828	0.924886	0.0497767	0.308266	0.180509	0.314775	0.58885	-0.157963	0.175885	0.497046	0.213605	0.232638	0.949862	0.228004	0.0491361	0.233083	-0.100376	0.578353	0.752204	0.0930368	0.427246	0.574909	-0.0150515	0.938231	0.964371	0.0297815	0.805261	0.880053	0	1.28646	0.633064	1.03713	0.604558	1.24041	0.291421	0.439139	0	0
MF_0176	gamma-glutamylhistidine	-0.548463	0.000950936	0.0024806	-0.230533	0.0466096	0.0947401	0.0321615	0.325714	0.168001	0.547463	0.021266	0.906491	0.966362	0.363483	0.00134887	0.0446392	0.18586	0.300401	0.99142	0.0633372	0.589304	0.800093	0.110749	0.539503	0.722837	0.0466834	0.690839	0.782458	-0.418931	0.0236994	0.0484782	-0.239045	0.0446765	0.0999214	0	1.01595	0.251317	0.771764	0.315782	1.3164	0.0295586	0.0720202	0	0
MF_0177	2-hydroxystearate	0.215575	0.228256	0.316495	-0.0628165	0.592374	0.701705	0.225253	0.552699	0.408141	0.764993	0.384127	0.0273136	0.244045	0.103851	0.375255	0.678982	0.574795	0.000467599	0.163751	0.281282	0.0144999	0.11919	0.0316186	0.861335	0.929738	0.0885537	0.449948	0.594423	0.119209	0.537945	0.642425	0.112904	0.348521	0.499437	0	0.985853	0.200062	0.968706	0.195099	1.0177	0.692379	0.813601	0	0
MF_0178	N1-methyladenosine	-0.839238	1.05011e-09	6.49559e-09	-0.651465	2.46368e-10	3.15095e-09	0.54429	0.744704	0.181485	0.563613	-0.268922	0.130201	0.394423	-0.275513	0.016737	0.18463	0.028581	0.874546	0.999054	-0.223566	0.0538429	0.247638	0.480134	0.00468677	0.0431684	0.553837	2.54663e-07	4.22829e-06	-0.719697	1.08053e-05	4.49234e-05	-0.460529	5.31864e-05	0.000296444	1	1.36825	0.34095	0.849532	0.172183	1.61059	0.000977575	0.00526831	0	0
MF_0179	glycerol	0.0310829	0.863662	0.895746	-0.160768	0.168237	0.267915	0.182222	0.522875	1.44217e-05	0.00305451	-0.00100469	0.995573	0.997504	-0.373369	0.000969119	0.0350465	0.212101	0.236022	0.953737	-0.0720703	0.538909	0.767242	-0.0759515	0.674418	0.821708	0.223818	0.0535661	0.125501	-0.126194	0.51421	0.621346	-0.092219	0.444337	0.593085	0	1.81249	1.07315	1.56269	0.80197	1.15985	0.644392	0.782425	0	0
MF_0180	choline	-0.819853	5.31611e-09	2.84536e-08	-0.631494	1.24363e-09	1.41614e-08	0.777209	0.891073	0.702631	0.907423	-0.246149	0.167325	0.434288	-0.0544105	0.642907	0.854949	0.0436236	0.809516	0.999054	-0.0805491	0.492097	0.741527	0.490339	0.00376886	0.0393255	0.538381	6.29041e-07	9.1254e-06	-0.792387	3.01345e-07	1.76869e-06	-0.418789	0.000278268	0.00128124	1	1.2117	0.339436	0.861892	0.280506	1.40586	0.0210085	0.0553814	0	0
MF_0181	anthranilate	-0.770004	1.61393e-07	6.7772e-07	-0.521009	1.64939e-06	1.08491e-05	0.466108	0.707127	0.798588	0.951146	-0.414291	0.0165309	0.192507	-0.0586493	0.617203	0.841292	0.0323121	0.858324	0.999054	-0.0163599	0.889205	0.95202	0.601592	0.000212943	0.0211302	0.424113	0.000149511	0.0009958	-0.595491	0.000654442	0.00204241	-0.395627	0.00063803	0.00271355	1	2.48724	1.73612	0.40057	0.273125	6.20925	7.26305e-05	0.00134324	1	1
MF_0182	gamma-glutamylleucine	-0.391043	0.0244361	0.0468321	-0.209929	0.0706527	0.132662	0.105899	0.457714	0.00210237	0.0636117	0.0502345	0.781301	0.912991	0.308079	0.00716724	0.113374	0.286478	0.106025	0.817342	0.303105	0.00820846	0.0920622	0.0640736	0.723154	0.844088	0.0880128	0.452731	0.597063	-0.404262	0.0296254	0.0579603	-0.0530038	0.660662	0.777528	0	1.07259	0.368675	0.928862	0.345155	1.15473	0.391337	0.543994	0	0
MF_0183	3-methoxytyrosine	-0.783321	7.081e-08	3.15288e-07	-0.661422	1.05002e-10	1.42561e-09	0.627597	0.790655	0.104691	0.456245	-0.426024	0.0134346	0.185157	-0.240013	0.0380718	0.279783	0.0029252	0.98711	0.999451	-0.36028	0.00149803	0.0472904	0.501757	0.00292984	0.0355904	0.512635	2.57624e-06	3.03138e-05	-0.657464	0.000106529	0.000383432	-0.270451	0.0225423	0.0580835	0	1.96079	0.470915	0.754591	0.186098	2.59849	7.6125e-05	0.00134324	1	0
MF_0184	4-acetamidophenol	NA	NA	NA	-0.206853	0.0749735	0.138564	NA	NA	0.617233	0.877559	NA	NA	NA	-0.0675074	0.564974	0.805428	NA	NA	NA	0.0441239	0.706999	0.87551	NA	NA	NA	0.0952654	0.416208	0.568729	NA	NA	NA	-0.288214	0.0147937	0.0410118	0	0.175313	0.385211	0.113312	0.32551	1.54718	0.740144	0.853152	0	0
MF_0185	beta-hydroxyisovalerate	-0.641377	5.76829e-05	0.00017474	-0.46037	3.24107e-05	0.000149882	0.15713	0.497899	0.0535989	0.326214	-0.165606	0.357031	0.63153	0.115855	0.32226	0.643913	-0.055992	0.756949	0.999054	-0.055895	0.633855	0.830291	0.153911	0.392457	0.589256	0.290198	0.0115509	0.035975	-0.522995	0.00360298	0.00951888	-0.461527	5.09881e-05	0.000287215	1	1.72779	0.675852	0.832115	0.215292	2.07639	0.000977575	0.00526831	1	1
MF_0186	palmitoyl ethanolamide	0.426471	0.0133272	0.0269412	-0.130697	0.263712	0.380997	0.491967	0.719832	0.538505	0.834959	0.293705	0.0971227	0.354515	-0.056518	0.630073	0.848915	0.413171	0.0168553	0.483653	0.271537	0.018446	0.131818	-0.105395	0.559399	0.73519	0.0911155	0.436894	0.58418	0.503431	0.00536997	0.013663	0.0293886	0.807781	0.880145	0	1.11217	0.295593	1.00633	0.222049	1.10518	0.235273	0.374111	0	0
MF_0187	N-palmitoyl-sphingosine (d18:1/16:0)	0.111631	0.536257	0.625936	-0.239632	0.0383877	0.0806598	0.0629648	0.411662	0.15998	0.541274	-0.353819	0.0433798	0.275942	-0.142136	0.223815	0.54839	-0.127528	0.479417	0.999054	-0.145813	0.211938	0.483713	0.0506901	0.779366	0.889597	0.160521	0.168902	0.295161	0.264619	0.165378	0.249263	-0.249155	0.0361427	0.0852379	0	1.307	0.528095	0.817034	0.142745	1.59969	0.00371649	0.0137359	0	0
MF_0188	1-palmitoyl-2-oleoyl-GPE (16:0/18:1)	-0.269385	0.129516	0.196173	-0.268848	0.0196848	0.044826	0.87155	0.931035	0.188514	0.572023	-0.326022	0.064084	0.30498	0.0577711	0.622493	0.842483	0.0579977	0.748518	0.999054	0.0929544	0.427657	0.707638	0.26399	0.137673	0.290237	0.294339	0.0103685	0.0330865	-0.138506	0.473661	0.583185	-0.0862724	0.474377	0.620204	0	1.57194	0.935093	0.648157	0.283929	2.42524	0.00155069	0.00734396	1	0
MF_0189	1-palmitoyl-2-linoleoyl-GPI (16:0/18:2)	0.499666	0.00307011	0.00729063	-0.177781	0.127022	0.214197	0.0170822	0.235279	0.143343	0.516327	-0.0676492	0.70836	0.875219	-0.189433	0.103577	0.402903	-0.0193883	0.914716	0.999054	-0.0892129	0.446568	0.712739	-0.225512	0.207003	0.388789	0.0843266	0.471952	0.615514	0.44707	0.0150367	0.0333324	-0.108285	0.368719	0.521326	0	0.950988	0.319706	0.932597	0.317214	1.01972	0.84319	0.931768	0	0
MF_0190	1-palmitoyl-2-linoleoyl-GPC (16:0/18:2)	0.280749	0.11351	0.174748	0.183287	0.115483	0.197944	0.00185485	0.0958028	0.112871	0.474842	-0.147355	0.413169	0.680707	-0.0804557	0.492601	0.759239	0.00752131	0.966864	0.999054	-0.0766232	0.513503	0.754324	-0.211627	0.237095	0.429683	-0.221201	0.0564977	0.130068	0.275395	0.148193	0.228143	-0.00683409	0.954893	0.977969	0	0.986044	0.14168	1.14551	0.10452	0.860791	0.00686217	0.0226121	0	0
MF_0191	stearoyl sphingomyelin (d18:1/18:0)	0.440174	0.0103628	0.0216695	0.0293599	0.802551	0.860224	0.0974534	0.441532	0.0126985	0.152815	-0.0288011	0.873588	0.954724	-0.182484	0.117115	0.415955	-0.00401137	0.982324	0.999451	-0.0206139	0.860654	0.939621	-0.279883	0.114675	0.255756	-0.0764989	0.514189	0.655266	0.438893	0.017227	0.0368437	0.00197276	0.986973	0.992067	0	1.08327	0.403525	1.092	0.233355	0.992004	1	1	0	0
MF_0192	1-palmitoyl-2-oleoyl-GPC (16:0/18:1)	0.332219	0.0589032	0.0990994	-0.0385491	0.74264	0.818372	0.293264	0.592841	0.679178	0.904843	-0.119558	0.507516	0.762495	-0.102997	0.379218	0.680663	0.0875815	0.627924	0.999054	-0.04992	0.670601	0.855622	-0.0751151	0.67781	0.821708	0.14618	0.210777	0.347727	0.449854	0.0143459	0.0320764	0.113399	0.346398	0.499096	0	1.05152	0.19077	0.900016	0.137869	1.16833	0.0558501	0.119336	0	0
MF_0193	N-stearoyl-sphingosine (d18:1/18:0)	0.36467	0.0369284	0.0663731	-0.118691	0.310476	0.430923	0.275052	0.592841	0.143343	0.516327	-0.0279662	0.877224	0.954882	-0.0776499	0.50786	0.772735	0.036356	0.840806	0.999054	0.059793	0.610345	0.817136	-0.219508	0.219674	0.405294	0.0684433	0.55958	0.689366	0.359662	0.0553231	0.0995623	-0.0695225	0.564543	0.70088	0	1.37234	0.670479	0.720156	0.331127	1.90561	0.0295586	0.0720202	0	0
MF_0194	glycochenodeoxycholate	-0.0477941	0.791687	0.837624	0.0430156	0.714037	0.795951	0.746407	0.872215	0.414177	0.768149	0.0674817	0.709051	0.875219	-0.139679	0.232007	0.556217	0.0478021	0.791653	0.999054	-0.121407	0.299456	0.581879	-0.0891678	0.621685	0.786047	0.0643017	0.583634	0.706856	-0.0809783	0.676249	0.765132	0.174073	0.146545	0.258917	0	1.64356	2.17941	1.96433	3.31662	0.836703	0.644392	0.782425	0	0
MF_0195	taurochenodeoxycholate	-0.146403	0.416227	0.510644	0.012091	0.917998	0.938618	0.700944	0.837081	0.618186	0.877559	0.123838	0.492324	0.751212	-0.14116	0.227045	0.548952	-0.0646887	0.720602	0.999054	-0.140428	0.229489	0.505257	-0.0932743	0.605654	0.77335	0.0928945	0.427956	0.575134	-0.300375	0.11337	0.179618	0.0860674	0.475431	0.620816	0	1.65953	2.63996	2.21045	4.53393	0.750767	0.84319	0.931768	0	0
MF_0196	taurocholate	-0.284423	0.108667	0.168295	-0.00349931	0.97623	0.980861	0.792151	0.906192	0.435712	0.77715	0.0170459	0.924988	0.970846	-0.182485	0.117112	0.415955	-0.233007	0.191906	0.907386	-0.204262	0.0787754	0.29794	-0.109144	0.54543	0.725134	0.132326	0.257754	0.402005	-0.43612	0.0180269	0.0383955	0.0611125	0.612663	0.736447	0	7.76192	24.0952	1.64024	3.20324	4.73219	0.816975	0.921413	0	0
MF_0197	taurodeoxycholate	-0.150344	0.40365	0.498172	-0.0227744	0.846219	0.889917	0.931569	0.960675	0.83075	0.951758	0.0877733	0.627168	0.838117	-0.0389666	0.73995	0.897462	-0.188627	0.293133	0.977603	0.0713082	0.543221	0.767242	0.0398925	0.825547	0.912517	0.182138	0.117821	0.230947	-0.32718	0.0831915	0.139282	0.147767	0.218782	0.355898	0	0.784279	1.3609	0.804932	1.21273	0.974342	0.681987	0.813601	0	0
MF_0198	2-hydroxyhippurate (salicylurate)	-0.759693	2.94507e-07	1.20247e-06	-0.315846	0.00577289	0.015556	0.19583	0.526308	0.414177	0.768149	-0.203952	0.25493	0.535249	-0.0348022	0.766907	0.913291	0.0986127	0.585081	0.999054	-0.0792545	0.499104	0.744438	0.484651	0.00425917	0.0404274	0.253834	0.0279869	0.0742809	-0.646573	0.000150866	0.000530084	-0.387209	0.000850167	0.0034233	1	90.7172	190.654	0.611227	0.541171	148.418	0.000606304	0.00399576	1	1
MF_0199	metoprolol	-0.612097	0.00015342	0.000436592	0.0899061	0.443029	0.563227	0.104716	0.457714	0.138374	0.512372	-0.199382	0.265961	0.544988	-0.0344394	0.769269	0.913291	-0.0934201	0.605088	0.999054	-0.14099	0.227609	0.503688	0.420777	0.0147529	0.0661658	0.0412035	0.725597	0.80788	-0.461421	0.0117518	0.0270369	0.129989	0.279937	0.430266	0	0.426853	1.15959e-16	0.426853	5.85139e-17	1	1	1	0	0
MF_0200	azelate (C9-DC)	-0.801805	2.04202e-08	9.85702e-08	-0.426828	0.000134126	0.00056142	0.491967	0.719832	0.384525	0.747178	-0.297388	0.0928088	0.34118	0.0528298	0.652602	0.859311	-0.129868	0.471323	0.999054	0.0465626	0.691599	0.865725	0.486157	0.00412431	0.0403911	0.287095	0.0125119	0.0385176	-0.870297	8.58043e-10	9.74021e-09	-0.301103	0.0107225	0.0319861	1	1.75812	0.849039	1.24208	0.484484	1.41546	0.146881	0.259593	0	0
MF_0201	3-(N-acetyl-L-cystein-S-yl) acetaminophen	NA	NA	NA	-0.20726	0.074391	0.137969	NA	NA	0.628295	0.878949	NA	NA	NA	-0.0695373	0.553305	0.798225	NA	NA	NA	0.04211	0.719807	0.877214	NA	NA	NA	0.0967057	0.409164	0.560549	NA	NA	NA	-0.292023	0.0134708	0.0381297	0	0.533374	1.0542	0.190352	0.284481	2.80204	0.58072	0.731922	0	0
MF_0202	4-acetaminophen sulfate	NA	NA	NA	-0.20726	0.074391	0.137969	NA	NA	0.628295	0.878949	NA	NA	NA	-0.0695373	0.553305	0.798225	NA	NA	NA	0.04211	0.719807	0.877214	NA	NA	NA	0.0967057	0.409164	0.560549	NA	NA	NA	-0.315681	0.00732478	0.0232244	0	0.65716	1.1977	0.230778	0.270277	2.84759	0.58072	0.731922	0	0
MF_0203	eicosapentaenoate (EPA; 20:5n3)	-0.00635027	0.972021	0.976749	0.1208	0.301897	0.421779	0.182222	0.522875	0.199418	0.593251	-0.24414	0.17093	0.437041	-0.0739639	0.528268	0.78683	-0.072706	0.687616	0.999054	0.165641	0.15554	0.417393	0.20711	0.247487	0.441544	-0.101608	0.385714	0.536051	0.189065	0.325973	0.434491	0.120983	0.314886	0.469008	0	1.14628	0.563125	1.21347	0.630363	0.944629	0.575049	0.728972	0	0
MF_0204	methylsuccinate	-0.80615	1.49595e-08	7.53811e-08	-0.359801	0.0015216	0.0048682	0.808365	0.906668	0.782761	0.950623	-0.419626	0.0150563	0.191328	-0.157977	0.175845	0.497046	-0.0601705	0.739416	0.999054	-0.359868	0.00151829	0.0472904	0.655124	3.51555e-05	0.0181578	0.424181	0.000149109	0.0009958	-0.7015	2.23794e-05	8.96044e-05	-0.272816	0.0213446	0.0554018	0	1.33517	0.669423	0.947516	0.490467	1.40913	0.0479128	0.106755	0	0
MF_0205	ethylmalonate	-0.810495	1.08733e-08	5.56045e-08	-0.690356	7.2657e-12	1.26137e-10	0.517786	0.734716	0.983079	0.990562	-0.33406	0.0574301	0.30101	-0.206905	0.0748992	0.350648	-0.133712	0.458183	0.999054	-0.101149	0.387874	0.675298	0.364534	0.0370039	0.119453	0.500623	4.78576e-06	5.22486e-05	-0.795586	2.49415e-07	1.49794e-06	-0.597235	3.84497e-08	4.32219e-07	1	2.97884	2.43761	0.749366	0.229077	3.97514	7.6125e-05	0.00134324	1	1
MF_0206	carnitine	0.176136	0.326836	0.417849	-0.22195	0.0556449	0.109735	0.686047	0.823096	0.807288	0.951146	-0.0564301	0.755105	0.897321	-0.0986251	0.399884	0.696509	0.0730403	0.686252	0.999054	-0.0329362	0.779078	0.905646	0.0389795	0.82948	0.912517	0.135879	0.245081	0.389117	0.345918	0.0660476	0.115054	-0.252631	0.0335422	0.0809139	0	1.14332	0.266567	1.01718	0.196842	1.12401	0.146881	0.259593	0	0
MF_0207	benzoate	-0.377674	0.0302435	0.0559884	0.259232	0.0247137	0.0547528	0.331975	0.619008	0.018037	0.187266	-0.134461	0.455646	0.725028	-0.237663	0.0400559	0.279783	0.0941	0.602452	0.999054	-0.129843	0.266871	0.546648	0.0915099	0.61252	0.777187	-0.0700516	0.550367	0.683282	-0.20301	0.290877	0.39717	0.245767	0.0388369	0.090591	0	1.01018	0.335383	1.12414	0.16176	0.898624	0.0750224	0.15115	0	0
MF_0208	3-phenylpropionate (hydrocinnamate)	-0.321858	0.0677611	0.110931	0.237354	0.0403231	0.0842251	0.275092	0.592841	0.0590737	0.34563	0.21065	0.239318	0.513961	0.198304	0.0881008	0.378028	0.300351	0.0894469	0.790412	0.30696	0.00739075	0.0875432	0.264492	0.136898	0.289194	-0.0809963	0.489689	0.629444	-0.426434	0.0210663	0.0440516	0.283594	0.0165472	0.0456342	0	1.45688	1.49698	1.84206	2.0926	0.790894	0.741634	0.853152	0	0
MF_0209	phenylacetate	-0.582539	0.00037514	0.00102518	-0.445914	6.08761e-05	0.000266396	0.95161	0.975212	0.153525	0.528702	-0.310374	0.078761	0.32544	-0.126347	0.280072	0.607697	-0.0525259	0.771583	0.999054	-0.173444	0.136714	0.397746	0.462955	0.00666732	0.0502725	0.508164	3.25311e-06	3.74461e-05	-0.466905	0.0106664	0.0250989	-0.198375	0.0972372	0.188943	0	2.01644	1.39501	0.726157	0.591623	2.77687	0.0083331	0.0265595	1	0
MF_0210	hippurate	-0.786765	5.66889e-08	2.57972e-07	-0.04367	0.709879	0.792998	0.373843	0.645786	0.0820034	0.417401	-0.16929	0.346283	0.621025	-0.0913771	0.435573	0.724848	0.0747117	0.679449	0.999054	0.0865668	0.460219	0.717299	0.423589	0.0140337	0.0650081	0.10717	0.360104	0.509828	-0.784991	4.61032e-07	2.61674e-06	0.0333402	0.782533	0.865034	0	2.10422	1.52556	0.776472	0.764901	2.70998	0.0101234	0.0308497	1	0
MF_0211	xanthurenate	-0.882757	1.08004e-11	1.12695e-10	0.0975836	0.404904	0.528441	0.114611	0.465518	0.276574	0.682731	-0.273337	0.123771	0.391801	0.203825	0.0794314	0.361007	0.0820509	0.649873	0.999054	0.209612	0.0710878	0.279859	0.436082	0.0111829	0.0587828	-0.265377	0.0213883	0.0605622	-0.805558	1.35291e-07	8.57397e-07	-0.0123114	0.918836	0.958324	0	0.874378	1.10529	1.06449	0.515029	0.821408	0.16606	0.284003	0	0
MF_0212	suberate (C8-DC)	-0.90438	5.34832e-13	7.36642e-12	-0.438667	8.26252e-05	0.000354252	0.114794	0.465518	0.840253	0.951758	-0.167504	0.351469	0.628145	-0.0107411	0.927126	0.977074	0.0491557	0.785888	0.999054	-0.0753866	0.520343	0.756765	0.4326	0.0119234	0.0605237	0.315073	0.00590006	0.0206893	-0.886296	1.60094e-10	2.23483e-09	-0.462324	4.92912e-05	0.000279141	1	3.04945	3.14262	0.978147	0.349822	3.11758	0.0146991	0.041339	1	1
MF_0213	3-methyl-2-oxovalerate	0.368316	0.0349438	0.063328	0.375562	0.000899311	0.00305247	0.373843	0.645786	7.63388e-06	0.00202107	0.373075	0.0324842	0.255677	0.50177	4.51554e-06	0.00159399	0.510112	0.00242339	0.294509	0.541679	5.20619e-07	0.000275668	-0.113091	0.530906	0.713168	-0.273204	0.0177119	0.0513888	0.300832	0.112795	0.179077	0.490628	1.40144e-05	9.6372e-05	0	0.83162	0.266537	1.0962	0.222143	0.75864	0.0176075	0.0482773	0	0
MF_0214	methionine sulfoxide	-0.613302	0.000147649	0.000421331	-0.147981	0.205149	0.313044	0.686047	0.823096	0.51086	0.819703	-0.262894	0.139375	0.405181	0.125425	0.283624	0.610484	-0.185359	0.30173	0.992635	-0.0392221	0.738306	0.883465	0.345462	0.0489406	0.1451	0.172405	0.139116	0.2592	-0.493607	0.00650557	0.016351	0.045862	0.704108	0.808962	0	1.16822	0.373525	1.31089	0.627629	0.891171	0.895082	0.974348	0	0
MF_0215	3-methylhistidine	-0.542447	0.00110939	0.00285785	-0.529616	1.02997e-06	7.037e-06	0.0895551	0.441532	0.178044	0.561156	-0.388983	0.0252658	0.237269	-0.0477462	0.684168	0.868809	-0.20458	0.253439	0.96251	0.0717146	0.540919	0.767242	0.362024	0.0384244	0.122131	0.254916	0.0273032	0.0732002	-0.579836	0.000978226	0.00290376	-0.593445	4.92258e-08	5.43022e-07	1	4.43543	3.25902	0.837885	0.521102	5.2936	0.00242015	0.00976991	1	1
MF_0216	4-acetamidophenylglucuronide	NA	NA	NA	-0.213917	0.0653505	0.124933	NA	NA	0.354482	0.721917	NA	NA	NA	-0.0499523	0.6704	0.864386	NA	NA	NA	0.0670753	0.567473	0.784794	NA	NA	NA	0.049999	0.670109	0.767184	NA	NA	NA	-0.250517	0.035104	0.0839143	0	2.18602	6.83905	0.125778	0.288391	17.3799	0.58072	0.731922	0	0
MF_0217	5-hydroxylysine	-0.41143	0.0173698	0.0341772	-0.537809	6.49879e-07	4.58814e-06	0.571451	0.755837	0.350708	0.719766	-0.449432	0.008693	0.150197	0.0414095	0.72428	0.886229	-0.327762	0.0625946	0.706569	-0.122104	0.296669	0.577524	0.277206	0.118332	0.260078	0.395972	0.000437235	0.00238676	-0.292823	0.123183	0.194272	-0.385604	0.000897242	0.00359916	0	1.55633	0.384679	2.80484	3.89399	0.554875	0.947427	1	0	0
MF_0218	4-guanidinobutanoate	-0.830492	2.23844e-09	1.28462e-08	-0.407342	0.000286645	0.00112014	0.210017	0.53474	0.350588	0.719766	-0.209883	0.241072	0.51452	0.0955305	0.414907	0.706488	-0.00702224	0.969062	0.999054	0.0695767	0.55308	0.774751	0.336541	0.0554902	0.156616	0.313446	0.00617577	0.0214431	-0.760654	1.6756e-06	8.16459e-06	-0.460309	5.36849e-05	0.000297656	1	5.19848	7.89162	1.38652	1.35137	3.7493	0.0750224	0.15115	0	0
MF_0219	glucuronate	-0.951203	2.20223e-17	1.26384e-15	-0.724552	2.01262e-13	4.34973e-12	0.517786	0.734716	0.656031	0.894127	-0.39702	0.0221547	0.215904	-0.197179	0.0899556	0.378028	-0.060839	0.736622	0.999054	-0.119671	0.306469	0.590093	0.578336	0.000423082	0.0230023	0.579883	4.98318e-08	1.12281e-06	-0.936145	8.96668e-14	4.63129e-12	-0.749111	5.7684e-14	1.85113e-12	1	4.56368	3.505	0.756807	0.204939	6.03018	0.000131087	0.00168262	1	1
MF_0220	glycerol 3-phosphate	-0.547794	0.000967498	0.00251744	0.0238835	0.838828	0.884001	0.293264	0.592841	0.754401	0.935492	-0.217683	0.223629	0.499754	0.101175	0.387751	0.688568	0.0335952	0.852758	0.999054	0.0870227	0.457851	0.717299	0.115098	0.523591	0.710304	-0.125865	0.281928	0.428353	-0.6428	0.000169668	0.000586176	-0.167418	0.16286	0.2832	0	1.11766	0.659824	1.08875	0.703345	1.02655	0.428794	0.577	0	0
MF_0221	imidazole lactate	-0.852607	3.01456e-10	2.13291e-09	-0.613845	4.73562e-09	4.82213e-08	0.312225	0.612008	0.245549	0.652563	-0.303249	0.0862492	0.337292	0.0430189	0.714017	0.882436	-0.141902	0.430853	0.999054	0.029413	0.802201	0.91742	0.43714	0.0109659	0.0583905	0.252085	0.0291228	0.0765286	-0.730045	6.96271e-06	3.04766e-05	-0.73589	2.65561e-13	6.85923e-12	1	2.14578	1.31306	0.719091	0.281178	2.98403	0.000474566	0.00330685	1	1
MF_0222	kynurenine	-0.826537	3.10822e-09	1.73556e-08	-0.617809	3.53242e-09	3.77862e-08	0.0574512	0.395647	0.477383	0.807144	-0.167951	0.350169	0.626905	0.0489139	0.676868	0.8678	0.167809	0.350582	0.999054	-0.0135719	0.907996	0.953234	0.477625	0.0049399	0.0443732	0.396855	0.000423366	0.00235971	-0.742709	3.95572e-06	1.80011e-05	-0.431642	0.000171001	0.000826896	1	1.55545	0.614732	0.763951	0.182962	2.03606	0.000170956	0.00185175	1	1
MF_0223	glycerophosphorylcholine (GPC)	0.677473	1.48733e-05	4.87749e-05	0.163959	0.15984	0.257249	0.105899	0.457714	0.408127	0.764993	0.149531	0.406225	0.675733	-0.074505	0.525247	0.784536	0.15427	0.391338	0.999054	-0.102233	0.382782	0.672249	-0.444835	0.00949099	0.0556065	-0.0481494	0.681644	0.776195	0.638739	0.000192193	0.000659585	0.105919	0.379334	0.530666	0	0.758194	0.332249	1.13427	0.282857	0.668444	0.00686217	0.0226121	0	0
MF_0224	allo-threonine	-0.803958	1.75186e-08	8.70034e-08	-0.569469	9.72982e-08	7.86556e-07	0.98376	0.991439	0.778216	0.950623	-0.302871	0.0866617	0.337292	0.0370551	0.752287	0.906339	-0.190629	0.287946	0.977603	-0.00334958	0.977247	0.988447	0.429963	0.0125112	0.0617274	0.258951	0.0248757	0.0687816	-0.76706	1.21103e-06	6.01437e-06	-0.610181	1.61314e-08	1.91945e-07	1	1.85571	1.70715	0.494441	0.414935	3.75314	0.00338553	0.0130875	1	1
MF_0225	maltotriose	-0.852361	3.08782e-10	2.16988e-09	-0.473282	1.80098e-05	8.8298e-05	0.871336	0.931035	0.989914	0.993412	-0.267192	0.132787	0.39604	-0.0579585	0.621362	0.842483	-0.121882	0.499239	0.999054	0.0354847	0.762469	0.896719	0.435358	0.0113335	0.0587828	0.232068	0.0451285	0.109865	-0.806443	1.2793e-07	8.15748e-07	-0.506904	6.45497e-06	4.88272e-05	1	0.985042	0.881753	0.206704	0.200125	4.76547	0.00482667	0.0167101	1	1
MF_0226	N-acetylglutamate	-0.899398	1.13415e-12	1.41154e-11	-0.652916	2.18006e-10	2.85022e-09	0.716005	0.849177	0.426406	0.771905	-0.468688	0.00593909	0.149398	-0.200326	0.0848429	0.375168	-0.0265753	0.883288	0.999054	-0.159903	0.170568	0.435258	0.588708	0.000313501	0.0211302	0.56242	1.51084e-07	2.8571e-06	-0.868045	1.0676e-09	1.18584e-08	-0.467615	3.92901e-05	0.000228617	1	1.57846	0.730638	0.851596	0.247409	1.85353	0.00155069	0.00734396	0	0
MF_0227	tartarate	-0.660094	2.92129e-05	9.22841e-05	-0.0359658	0.759345	0.829017	0.312225	0.612008	0.485316	0.808097	-0.146015	0.417475	0.684527	0.108334	0.354876	0.658168	-0.0683604	0.70543	0.999054	0.0465733	0.691531	0.865725	0.226516	0.204935	0.387725	-0.000736894	0.994994	0.994994	-0.601549	0.000557046	0.00176512	-0.0572325	0.635444	0.756957	0	1.13107	1.07111	0.706116	0.598625	1.60182	0.428308	0.577	0	0
MF_0228	xanthosine	-0.717246	2.6433e-06	9.35113e-06	-0.665221	7.51958e-11	1.106e-09	0.656574	0.806469	0.813508	0.951146	-0.13915	0.439936	0.712304	-0.214868	0.0641348	0.330114	0.00969413	0.9573	0.999054	-0.087013	0.457901	0.717299	0.30916	0.0800005	0.200098	0.56366	1.39926e-07	2.72812e-06	-0.702812	2.12727e-05	8.55046e-05	-0.521164	3.16493e-06	2.53914e-05	1	8.02644	12.41	0.283072	0.162126	28.3547	0.000226215	0.00222954	1	1
MF_0229	ribitol	-0.363636	0.037507	0.0672652	-0.492717	7.10375e-06	3.78034e-05	0.312225	0.612008	0.432599	0.775859	-0.283658	0.109662	0.375102	-0.1242	0.288392	0.612161	-0.160956	0.370881	0.999054	-0.122744	0.294125	0.575745	0.36169	0.0386171	0.122367	0.544515	4.41748e-07	6.68302e-06	-0.395497	0.0337049	0.0645959	-0.294878	0.0125476	0.0358164	0	1.41669	0.530083	0.82816	0.124445	1.71065	0.000369931	0.00281045	0	0
MF_0230	glycodeoxycholate	-0.107534	0.551412	0.635724	0.0196707	0.86697	0.905827	0.384334	0.658403	0.590831	0.866092	-0.0318925	0.860145	0.949443	-0.0704719	0.547972	0.798225	-0.0758976	0.674636	0.999054	-0.0240462	0.837745	0.931904	0.239064	0.180282	0.352705	0.193066	0.0970003	0.196412	-0.0786795	0.684967	0.772457	0.12493	0.299237	0.452703	0	0.646011	0.933783	0.571028	0.797231	1.13131	0.971279	1	0	0
MF_0231	theophylline	0.0253334	0.888707	0.914377	0.497459	5.6118e-06	3.07922e-05	0.706714	0.842997	0.868196	0.961736	0.142286	0.429594	0.700607	0.170009	0.144776	0.458871	0.140024	0.43704	0.999054	0.389274	0.000556825	0.0218399	0.145047	0.420603	0.617163	-0.405936	0.000302252	0.00180839	0.0337434	0.862046	0.902223	0.354516	0.00241846	0.00877745	0	2.08595	6.61047	2.59762	2.22541	0.803022	0.00970326	0.0305039	0	0
MF_0232	quinate	-0.864544	8.87904e-11	7.11011e-10	0.15732	0.177673	0.280829	0.407256	0.675273	0.671383	0.900053	-0.243909	0.171347	0.437041	0.0395354	0.736292	0.896595	-0.0320936	0.859272	0.999054	0.0684665	0.559446	0.780405	0.44161	0.0100873	0.0563924	-0.113647	0.331632	0.482415	-0.849701	5.52271e-09	4.91807e-08	0.118367	0.325538	0.479479	0	1.18584	1.00443	5.08332	7.11969	0.233281	0.291421	0.439139	0	0
MF_0233	theobromine	-0.24158	0.175602	0.253702	0.488464	8.7502e-06	4.54238e-05	0.591478	0.771839	0.389119	0.753536	-0.0472215	0.794129	0.913285	0.182373	0.117342	0.415955	0.0570763	0.752387	0.999054	0.369019	0.00112232	0.0396179	0.387997	0.0256711	0.0937042	-0.477252	1.49613e-05	0.000144036	-0.139585	0.470191	0.580296	0.211181	0.0770858	0.157899	0	0.356144	0.420401	2.97827	2.30593	0.119581	0.00239278	0.00976991	1	0
MF_0234	gentisate	-0.832163	1.94345e-09	1.13423e-08	-0.25409	0.0278239	0.0606285	0.240937	0.56991	0.782754	0.950623	-0.219096	0.220564	0.497203	-0.0200076	0.864713	0.953996	0.0757398	0.675276	0.999054	-0.0681031	0.561538	0.780405	0.389758	0.0249508	0.0913977	0.214601	0.0644734	0.14435	-0.83459	1.83152e-08	1.4333e-07	-0.254987	0.0318702	0.077504	0	3.1775	5.09196	0.655489	0.434861	4.84753	0.0249682	0.0636719	0	0
MF_0235	paraxanthine	0.106	0.557134	0.638757	0.512423	2.60502e-06	1.57975e-05	0.584657	0.767409	0.396915	0.757225	0.219014	0.220741	0.497203	0.197668	0.0891467	0.378028	0.0651311	0.718768	0.999054	0.391855	0.000507609	0.0215023	-0.0725945	0.688071	0.82875	-0.406875	0.000291744	0.00175544	-0.120631	0.533072	0.63808	0.420679	0.000259353	0.00120463	0	0.14631	0.255531	2.19195	1.95292	0.0667488	0.00363534	0.0137359	1	0
MF_0236	indolelactate	-0.869318	5.27039e-11	4.49943e-10	-0.47542	1.63032e-05	8.22146e-05	0.0753063	0.422779	0.0428154	0.292526	-0.192398	0.283411	0.560169	0.168813	0.147666	0.462231	0.0790573	0.661876	0.999054	0.0329765	0.778814	0.905646	0.414053	0.0165993	0.0711498	0.176851	0.129054	0.247587	-0.814899	7.3855e-08	5.05246e-07	-0.549185	7.07219e-07	6.24121e-06	1	1.96407	1.10125	0.788248	0.187077	2.4917	0.00686217	0.0226121	1	1
MF_0237	3-indoxyl sulfate	-0.889372	4.60371e-12	5.22597e-11	-0.471152	1.98755e-05	9.64392e-05	0.124524	0.472916	0.966165	0.990482	-0.246652	0.166432	0.433059	-0.0256175	0.827302	0.936258	0.113154	0.530676	0.999054	-0.0425508	0.716997	0.877214	0.510582	0.00239734	0.0337177	0.34169	0.0026973	0.0108199	-0.852681	4.29316e-09	3.95968e-08	-0.435295	0.000148366	0.00073765	1	3.701	2.06547	0.695732	0.401634	5.31957	0.000369931	0.00281045	1	1
MF_0238	glycylvaline	0.198596	0.267889	0.357531	NA	NA	NA	0.257546	0.581242	NA	NA	0.0696818	0.699996	0.868062	NA	NA	NA	0.0765758	0.67189	0.999054	NA	NA	NA	-0.225755	0.206502	0.388789	NA	NA	NA	-0.0594268	0.75944	0.826661	NA	NA	NA	0	0.0523727	7.24744e-18	0.0523727	0	1	1	1	0	0
MF_0239	gamma-glutamylphenylalanine	-0.913102	1.29203e-13	1.96585e-12	-0.671726	4.19721e-11	6.4418e-10	0.15713	0.497899	0.417181	0.768394	-0.259378	0.14494	0.4102	0.0705635	0.547451	0.798225	0.036938	0.838291	0.999054	0.0663703	0.571561	0.786919	0.520619	0.00189579	0.0327078	0.4312	0.000112389	0.000788208	-0.850475	5.17594e-09	4.64934e-08	-0.470985	3.39402e-05	0.000201925	1	1.46423	0.296472	0.739867	0.365173	1.97905	0.000977575	0.00526831	0	0
MF_0240	4-methyl-2-oxopentanoate	0.416778	0.0158291	0.0315056	0.410498	0.000254259	0.00101225	0.15713	0.497899	0.000153157	0.0200479	0.498159	0.00317474	0.117125	0.459933	3.30479e-05	0.00499968	0.563764	0.000634079	0.163751	0.546331	3.97319e-07	0.000275668	-0.228524	0.200842	0.38226	-0.358171	0.00160424	0.00719867	0.381288	0.04127	0.0768142	0.535322	1.50958e-06	1.28923e-05	0	0.770523	0.302917	1.10022	0.206526	0.700338	0.0122228	0.035375	0	0
MF_0241	1,5-anhydroglucitol (1,5-AG)	0.699198	5.99005e-06	2.04215e-05	0.127511	0.275632	0.39545	0.491967	0.719832	0.298681	0.693648	0.25067	0.159413	0.427724	0.0888851	0.448246	0.736563	-0.00852415	0.962449	0.999054	-0.0242131	0.836635	0.931647	-0.447679	0.00899026	0.0552794	-0.169564	0.145847	0.269803	0.62402	0.00029763	0.000985423	0.0677746	0.574396	0.708958	0	0.587267	0.351809	1.16908	0.750029	0.502332	0.0176075	0.0482773	0	0
MF_0242	1-stearoyl-2-arachidonoyl-GPI (18:0/20:4)	0.261698	0.14125	0.21116	0.0356188	0.761598	0.829766	0.0821805	0.430926	0.102441	0.456245	-0.192566	0.282984	0.560169	-0.0425914	0.716738	0.883231	0.117332	0.515507	0.999054	0.0577444	0.622654	0.821721	0.106232	0.556268	0.73519	-0.0540971	0.644824	0.752599	0.43328	0.0188781	0.0398795	0.160124	0.182235	0.308051	0	0.948797	0.225309	1.14441	0.202133	0.829068	0.0210085	0.0553814	0	0
MF_0243	sphingosine 1-phosphate	0.484626	0.00426147	0.00971766	0.263954	0.0221222	0.0495294	0.967756	0.977216	0.93239	0.977625	0.322506	0.0671788	0.307152	0.189931	0.102655	0.402903	0.324586	0.0653338	0.713613	0.174827	0.133564	0.396204	-0.368382	0.0349086	0.114116	-0.295193	0.0101382	0.0326334	0.344155	0.0675335	0.117318	0.261566	0.0275675	0.0682103	0	0.861954	0.224652	1.2047	0.356378	0.71549	0.0176075	0.0482773	0	0
MF_0244	1-stearoyl-2-oleoyl-GPS (18:0/18:1)	0.43863	0.0106661	0.0222217	-0.330866	0.00373887	0.0105868	0.800795	0.906668	0.147911	0.52346	0.38037	0.0289894	0.2449	0.114361	0.328584	0.648082	0.339417	0.0533073	0.680996	0.0745133	0.525201	0.756765	-0.25471	0.152574	0.309038	0.131735	0.259906	0.404171	0.266189	0.16279	0.246212	-0.314317	0.00759659	0.0238718	0	1.84194	1.19722	1.14271	1.09942	1.61191	0.0601401	0.127754	0	0
MF_0245	1-stearoyl-GPI (18:0)	0.481952	0.00451044	0.0101954	-0.151408	0.194734	0.300617	0.00860226	0.185128	0.0665619	0.369052	-0.20998	0.240849	0.51452	-0.203601	0.0797693	0.361007	-0.0220625	0.903004	0.999054	-0.127624	0.275202	0.553376	-0.0526976	0.770857	0.881833	0.22998	0.0471523	0.113745	0.599021	0.000596026	0.00187712	0.0138615	0.908658	0.952649	0	0.959827	0.252486	1.01512	0.244309	0.945531	0.509651	0.660615	0	0
MF_0246	1,2-dipalmitoyl-GPC (16:0/16:0)	0.10996	0.542414	0.628859	-0.326373	0.0042673	0.0119869	0.169327	0.503023	0.226685	0.64016	-0.257536	0.147919	0.412877	-0.239272	0.0386881	0.279783	-0.0586662	0.745713	0.999054	-0.451513	4.78482e-05	0.00460648	0.172146	0.338089	0.5359	0.348507	0.0021829	0.00912396	0.303622	0.109333	0.174562	-0.283366	0.0166383	0.0457661	0	1.10487	0.251378	0.929308	0.105384	1.18891	0.0750224	0.15115	0	0
MF_0247	docosahexaenoate (DHA; 22:6n3)	0.446858	0.00913241	0.0193712	0.0732575	0.532225	0.647582	0.15713	0.497899	0.0376605	0.276962	0.0663096	0.713891	0.877916	-0.113335	0.33297	0.648082	0.0437907	0.8088	0.999054	0.161056	0.167468	0.432093	-0.181347	0.312497	0.514028	-0.0201957	0.863453	0.903598	0.308001	0.104062	0.167962	0.185982	0.120452	0.223005	0	1.16459	0.704786	1.24659	0.762492	0.934226	0.791971	0.895058	0	0
MF_0248	1-myristoyl-2-palmitoyl-GPC (14:0/16:0)	0.201537	0.26072	0.351597	0.176914	0.128915	0.216996	0.571451	0.755837	0.799097	0.951146	0.026122	0.885265	0.955569	-0.0817444	0.485674	0.758781	0.289654	0.10204	0.804635	-0.134973	0.248272	0.529046	-0.0670849	0.710688	0.839978	-0.00141613	0.990379	0.993193	0.268699	0.158712	0.241458	0.0938638	0.436219	0.586239	0	1.37318	1.44854	0.827027	0.39276	1.66038	0.597843	0.741543	0	0
MF_0249	ofloxacin	NA	NA	NA	-0.0529566	0.651823	0.750179	NA	NA	0.511879	0.82009	NA	NA	NA	-0.0224591	0.848323	0.944662	NA	NA	NA	-0.0199237	0.865275	0.941754	NA	NA	NA	0.150676	0.196928	0.327904	NA	NA	NA	0.0310368	0.797224	0.875789	0	0.345804	0.45324	0.214965	2.92569e-17	1.60865	0.36131	0.513951	0	0
MF_0250	alpha-hydroxyisocaproate	0.370352	0.0338737	0.0619318	-0.055192	0.638135	0.739371	0.124492	0.472916	0.0461857	0.303793	0.291636	0.099611	0.361046	0.237478	0.0402159	0.279783	0.324613	0.06531	0.713613	0.228943	0.0481851	0.23283	-0.200435	0.263391	0.461229	0.00899484	0.938949	0.95673	0.394142	0.0343742	0.0653932	-0.112943	0.348352	0.499437	0	1.3068	0.727945	0.945717	0.555474	1.38181	0.235273	0.374111	0	0
MF_0251	maleate	-0.732955	1.23094e-06	4.52512e-06	-0.312244	0.00638665	0.0168245	0.275092	0.592841	0.283942	0.691719	-0.238781	0.180812	0.443863	-0.111115	0.342587	0.649679	0.0382751	0.832518	0.999054	-0.107793	0.357302	0.647967	0.307319	0.0819073	0.202417	0.323046	0.0047002	0.0169303	-0.671414	6.68212e-05	0.000248296	-0.222507	0.0621745	0.132748	0	1.4598	0.76215	0.714786	0.564353	2.04229	0.0175756	0.0482773	1	0
MF_0252	isovalerate (i5:0)	0.00768717	0.966134	0.972726	-0.0944239	0.420356	0.542214	0.0235947	0.280153	0.000902481	0.0477864	0.221534	0.215341	0.489972	0.311895	0.00644896	0.108404	0.36821	0.035	0.615478	0.270854	0.0187541	0.131818	0.12179	0.499565	0.689907	0.0614837	0.600266	0.719794	0.185962	0.334122	0.443635	0.0245262	0.839117	0.902157	0	0.973208	0.568322	0.86183	0.293029	1.12924	0.84319	0.931768	0	0
MF_0253	4-acetylphenol sulfate	-0.711559	3.44313e-06	1.19354e-05	-0.143364	0.219797	0.326917	0.542394	0.744704	0.79905	0.951146	-0.234523	0.188949	0.456987	0.0708395	0.545881	0.798225	-0.33065	0.0601828	0.706569	0.0143508	0.902741	0.953234	0.194135	0.279003	0.476564	0.123027	0.293007	0.437651	-0.752237	2.5294e-06	1.17697e-05	-0.188745	0.11494	0.216587	0	4.52466	6.12023	4.10914	9.72855	1.10112	0.741634	0.853152	0	0
MF_0254	1-methylguanidine	-0.845066	6.18315e-10	3.9672e-09	-0.596547	1.62472e-08	1.50928e-07	0.361278	0.645786	0.942348	0.981265	-0.273255	0.123888	0.391801	-0.0498654	0.67094	0.864386	-0.0950726	0.598689	0.999054	-0.0124666	0.91546	0.957782	0.391536	0.0242408	0.0900933	0.351912	0.00196057	0.00840586	-0.881662	2.66824e-10	3.47938e-09	-0.673504	1.22859e-10	2.09852e-09	1	1.11217	0.941627	0.0248927	3.65712e-18	44.6785	0.000317714	0.00278063	1	1
MF_0255	phenylbutazone	NA	NA	NA	-0.150352	0.197902	0.303736	NA	NA	0.336668	0.708811	NA	NA	NA	0.126322	0.280167	0.607697	NA	NA	NA	0.18796	0.106338	0.35253	NA	NA	NA	-0.0188041	0.872781	0.909842	NA	NA	NA	-0.143032	0.234067	0.375002	0	0.163846	0.26332	0.0878325	0	1.86544	0.36131	0.513951	0	0
MF_0256	2-hydroxyoctanoate	-0.39639	0.0223865	0.0433869	-0.149701	0.199873	0.305875	0.114915	0.465518	0.313718	0.696494	0.180342	0.315232	0.58885	0.113506	0.332237	0.648082	0.327762	0.0625946	0.706569	0.0617705	0.598564	0.806463	0.195901	0.274567	0.474806	-0.0841274	0.473003	0.61556	-0.459104	0.0122374	0.0280293	-0.214192	0.0728675	0.15013	0	1.33523	0.660106	1.39546	0.496877	0.956842	0.692379	0.813601	0	0
MF_0257	levulinate (4-oxovalerate)	-0.754382	3.9687e-07	1.5952e-06	0.0289881	0.805002	0.861978	0.138938	0.497899	0.889712	0.965484	-0.134856	0.454312	0.724234	-0.0310671	0.791323	0.925979	0.0709918	0.694624	0.999054	0.0476938	0.684497	0.861929	0.325756	0.0643145	0.172404	0.0851353	0.467698	0.610718	-0.659996	9.80553e-05	0.000356659	0.0714439	0.553804	0.692419	0	1.06242	0.732683	0.645736	0.502282	1.64529	0.217916	0.352141	0	0
MF_0258	3-hydroxyoctanoate	-0.531751	0.00144894	0.00368658	-0.12569	0.282602	0.401712	0.124524	0.472916	0.426406	0.771905	0.0773612	0.668715	0.852817	-0.00344604	0.976591	0.988714	0.197393	0.270858	0.977357	0.230295	0.0468428	0.22966	0.277206	0.118332	0.260078	0.112891	0.33488	0.486007	-0.570707	0.00122538	0.00354571	0.074478	0.537049	0.68196	0	1.82703	1.28304	1.15887	0.318873	1.57657	0.428794	0.577	0	0
MF_0259	phenyllactate (PLA)	-0.852273	3.11468e-10	2.17396e-09	-0.510725	2.84725e-06	1.68449e-05	0.312225	0.612008	0.0938264	0.44557	-0.267248	0.132704	0.39604	0.0755994	0.519163	0.777643	-0.0648504	0.719931	0.999054	-0.0548707	0.640095	0.834804	0.4445	0.00955143	0.0556065	0.32121	0.00495554	0.0177895	-0.750592	2.73621e-06	1.26183e-05	-0.513703	4.61372e-06	3.5926e-05	1	3.48118	4.00199	0.694604	0.288106	5.01174	0.000771449	0.00474138	1	1
MF_0260	palmitoylcarnitine (C16)	0.166778	0.353592	0.444897	-0.129815	0.266976	0.385187	0.293264	0.592841	0.483981	0.807144	0.00217683	0.990407	0.995225	-0.0947092	0.418947	0.7076	0.28347	0.109908	0.817876	0.0897962	0.443589	0.711759	0.0158929	0.930049	0.960947	0.0626081	0.593605	0.715162	0.111627	0.564281	0.663553	-0.0720524	0.550424	0.690829	0	1.16828	0.492814	0.994454	0.227144	1.17479	0.597843	0.741543	0	0
MF_0261	valproate	NA	NA	NA	NA	NA	NA	NA	NA	NA	NA	NA	NA	NA	NA	NA	NA	NA	NA	NA	NA	NA	NA	NA	NA	NA	NA	NA	NA	NA	NA	NA	NA	NA	NA	0	1	0	1	0	1	1	1	0	0
MF_0262	hexanoylcarnitine (C6)	-0.434826	0.0114454	0.0235051	-0.363385	0.00135318	0.00442291	0.331975	0.619008	0.0116051	0.146307	-0.0443738	0.806302	0.917301	-0.345231	0.00241798	0.0624546	0.218954	0.220871	0.93508	0.0254792	0.828219	0.929115	0.290924	0.100478	0.230652	0.243729	0.0351009	0.0894564	-0.339116	0.0719204	0.123617	-0.303886	0.00998404	0.0304363	0	2.2123	1.13634	0.854014	0.471477	2.59048	0.00137954	0.00689139	1	0
MF_0263	theanine	-0.435726	0.0112567	0.0232564	0.25816	0.0253366	0.0560156	0.144964	0.497899	0.509822	0.819703	0.0554139	0.759384	0.897533	0.0899739	0.442684	0.732504	0.197409	0.270818	0.977357	0.205896	0.0763614	0.29437	0.258181	0.14687	0.299834	-0.258439	0.025173	0.0692422	-0.381864	0.0409393	0.0763363	0.124595	0.300545	0.453387	0	0.410191	1.16867	13.3755	20.5411	0.0306674	0.00412476	0.0150919	1	0
MF_0264	N-acetylaspartate (NAA)	-0.917447	6.01648e-14	1.03584e-12	-0.552717	2.72336e-07	2.04542e-06	0.935565	0.960675	0.024563	0.220443	-0.417114	0.0157362	0.191328	-0.344248	0.00249277	0.0628533	-0.054822	0.76188	0.999054	-0.274396	0.0172025	0.127678	0.510582	0.00239734	0.0337177	0.525672	1.28009e-06	1.73796e-05	-0.892909	7.4239e-11	1.23692e-09	-0.538004	1.30699e-06	1.13451e-05	1	1.58835	0.53802	0.852963	0.159093	1.86215	0.000474566	0.00330685	0	0
MF_0265	dehydroepiandrosterone sulfate (DHEA-S)	0.15508	0.388826	0.482182	0.457667	3.65436e-05	0.000166809	0.0108771	0.190441	0.00298451	0.0697362	0.622908	0.000108142	0.0223422	0.481449	1.22665e-05	0.00274003	0.423868	0.013964	0.450774	0.33914	0.002916	0.0568385	-0.337098	0.0550622	0.155834	-0.580765	4.70343e-08	1.08281e-06	-0.0408	0.83356	0.883659	0.19973	0.0949287	0.185822	0	0.644732	0.579775	2.07077	1.21107	0.311348	0.000977575	0.00526831	1	0
MF_0266	acetylcarnitine (C2)	-0.503676	0.00280602	0.00670977	-0.495647	6.14334e-06	3.3535e-05	0.41883	0.675533	0.0897422	0.438479	-0.105827	0.557781	0.795839	-0.242861	0.0357771	0.276554	0.097777	0.588281	0.999054	0.00465199	0.968403	0.986095	0.279548	0.115127	0.255756	0.323131	0.0046887	0.0169303	-0.462976	0.011435	0.0264259	-0.472267	3.20891e-05	0.00019199	1	1.97384	0.785903	0.9715	0.248179	2.03174	0.000771449	0.00474138	1	1
MF_0267	isocaproate (i6:0)	-0.152406	0.397155	0.491331	0.0178095	0.879458	0.913084	0.134748	0.490124	0.411149	0.768149	0.410751	0.0175743	0.199497	0.157893	0.176079	0.497046	0.230654	0.196562	0.91474	-0.0758906	0.51755	0.754938	-0.11008	0.541972	0.724526	-0.0585096	0.618044	0.732112	-0.268798	0.158553	0.241458	-0.0498831	0.679519	0.790781	0	1.17348	0.91018	1.37964	1.12044	0.850572	0.692379	0.813601	0	0
MF_0268	cysteine s-sulfate	0.216578	0.226047	0.314276	-0.512831	2.54985e-06	1.56994e-05	0.257705	0.581242	0.848615	0.956046	-0.240456	0.177682	0.443536	-0.184819	0.112421	0.413381	-0.0598362	0.740814	0.999054	-0.177174	0.128346	0.386238	0.0361355	0.841759	0.917233	0.352009	0.00195456	0.00840586	0.367426	0.0499002	0.0913953	-0.381306	0.00103511	0.00407501	0	1.35732	0.269509	0.716092	0.154178	1.89545	7.6125e-05	0.00134324	0	0
MF_0269	tartronate (hydroxymalonate)	0.506684	0.00262111	0.00632618	0.384762	0.000653481	0.0023145	0.44247	0.692532	0.0296665	0.24934	0.0807101	0.655238	0.85099	-0.121133	0.300557	0.624097	-0.0237339	0.895695	0.999054	-0.137972	0.237817	0.517142	-0.146215	0.416831	0.61337	-0.278262	0.0156365	0.0462542	0.420992	0.0229509	0.0473219	0.216723	0.0694672	0.145387	0	0.797933	0.710145	1.50347	0.326825	0.530728	0.00194117	0.0083608	0	0
MF_0270	oxalate (ethanedioate)	0.199866	0.264777	0.354293	0.242817	0.0358118	0.0758493	0.0974534	0.441532	0.00663128	0.103272	-0.100971	0.576091	0.803994	-0.22882	0.048309	0.298325	-0.152933	0.395506	0.999054	-0.28811	0.01219	0.112108	-0.187369	0.296422	0.494676	-0.114357	0.328601	0.478664	0.0680362	0.725831	0.806219	0.0675072	0.57591	0.70945	0	0.883902	0.710904	1.13453	0.227798	0.77909	0.0210085	0.0553814	0	0
MF_0271	erythritol	-0.906417	3.88631e-13	5.42507e-12	-0.707312	1.30856e-12	2.47458e-11	0.134748	0.490124	0.545531	0.839705	-0.076189	0.673456	0.853595	-0.118105	0.312888	0.636875	0.10112	0.575527	0.999054	-0.12815	0.273211	0.553376	0.288582	0.103372	0.236246	0.560954	1.65349e-07	2.95587e-06	-0.835208	1.748e-08	1.38899e-07	-0.515689	4.17703e-06	3.27664e-05	1	6.60424	9.88477	0.552616	0.148762	11.9509	7.6125e-05	0.00134324	1	1
MF_0272	trizma acetate	-0.278412	0.116674	0.179086	-0.20588	0.0763837	0.140435	0.28844	0.592841	0.978274	0.990562	0.166926	0.353159	0.629465	0.0215021	0.854714	0.946801	0.264237	0.137292	0.817876	0.0992247	0.397011	0.682622	-0.195592	0.27534	0.474806	0.207854	0.0735448	0.159598	-0.416321	0.0246764	0.0499818	-0.00609312	0.959779	0.977969	0	0.284974	0.196384	0.228282	5.85139e-17	1.24834	0.36131	0.513951	0	0
MF_0273	4-hydroxybenzoate	-0.831607	2.03745e-09	1.18241e-08	-0.363253	0.0013591	0.00442858	0.322916	0.619008	0.29954	0.69412	-0.321266	0.068297	0.307152	-0.0110717	0.92489	0.977074	-0.0572208	0.75178	0.999054	-0.0473903	0.6864	0.863299	0.603076	0.000203445	0.0211302	0.224856	0.0524388	0.123957	-0.816343	6.70526e-08	4.71193e-07	-0.56383	3.05622e-07	2.86419e-06	1	4.54438	4.62188	0.615465	0.340016	7.38365	0.000914212	0.00526831	1	1
MF_0274	saccharin	-0.472891	0.00544954	0.0121585	-0.197625	0.0892171	0.159866	0.258974	0.582833	0.494847	0.811507	-0.0296151	0.870045	0.953409	-0.119295	0.308005	0.631563	0.0902376	0.617491	0.999054	0.284259	0.01345	0.117496	0.409335	0.0180067	0.0747024	0.131014	0.262544	0.407674	-0.247457	0.195591	0.283955	-0.245426	0.0391164	0.0907676	0	44.5157	131.31	0.334704	0.281935	133	0.208532	0.340289	0	0
MF_0275	iminodiacetate (IDA)	-0.163861	0.362192	0.452411	0.397667	0.000410954	0.00155429	0.943168	0.96752	0.222637	0.633798	-0.188997	0.292171	0.568385	0.228649	0.0484813	0.298325	0.176858	0.324826	0.999054	0.307615	0.0072593	0.0873591	0.214786	0.230005	0.419039	-0.454581	4.18593e-05	0.000349048	-0.0334205	0.863354	0.902677	0.288446	0.01471	0.0408869	0	0.802245	0.261381	1.33467	0.352483	0.601081	0.000606304	0.00399576	0	0
MF_0276	1-oleoylglycerol (18:1)	0.104612	0.562337	0.643294	-0.0461735	0.694048	0.780614	0.275092	0.592841	0.293778	0.693478	0.0264569	0.883804	0.955569	-0.088401	0.450732	0.736563	0.297677	0.0924774	0.790412	0.182779	0.116513	0.369789	0.124132	0.49129	0.682126	-0.123736	0.290211	0.435681	0.0925891	0.632861	0.73033	-0.176659	0.140549	0.252274	0	1.8689	2.3334	0.67197	0.374376	2.78122	0.0101234	0.0308497	1	0
MF_0277	3-methyl-2-oxobutyrate	0.607286	0.000178531	0.000503886	0.39027	0.000537337	0.00196221	0.54429	0.744704	0.734345	0.919233	0.373912	0.0320665	0.255677	0.144065	0.217529	0.538232	0.409494	0.0179579	0.48817	0.283316	0.0137752	0.117645	-0.307319	0.0819073	0.202417	-0.174175	0.13504	0.25401	0.590488	0.000745812	0.00228612	0.544184	9.33355e-07	8.16878e-06	1	0.866787	0.196335	1.10541	0.212463	0.78413	0.0146991	0.041339	0	0
MF_0278	2-oleoylglycerol (18:1)	0.455214	0.00777069	0.0167232	-0.20085	0.0840149	0.152872	0.312225	0.612008	0.231904	0.64628	0.0107167	0.9528	0.981299	-0.215189	0.0637278	0.330114	0.122012	0.498777	0.999054	0.00649329	0.955908	0.980917	-0.204099	0.254581	0.451084	0.142029	0.224167	0.36522	0.464595	0.011113	0.0258552	-0.201074	0.0926805	0.182772	0	1.34978	1.06516	0.621469	0.430971	2.17192	0.0295586	0.0720202	0	0
MF_0279	homoarginine	0.614973	0.000139966	0.000402743	0.416017	0.000205578	0.000834126	0.44247	0.692532	0.104691	0.456245	0.37994	0.0291864	0.2449	0.20672	0.0751656	0.350648	0.246699	0.166348	0.859187	0.320646	0.00503636	0.0784339	-0.505396	0.00269901	0.0348509	-0.439025	8.14001e-05	0.000586413	0.556274	0.00172705	0.00488778	0.434584	0.000152546	0.000751379	1	0.636419	0.363151	1.59361	0.48189	0.399358	0.000474566	0.00330685	1	1
MF_0280	homocitrulline	-0.928142	7.55258e-15	1.73374e-13	-0.56276	1.47945e-07	1.17557e-06	0.373843	0.645786	0.483981	0.807144	-0.343269	0.0504904	0.285008	-0.137699	0.238755	0.561871	-0.0949357	0.599218	0.999054	-0.269317	0.0194634	0.131818	0.489001	0.00387961	0.0396795	0.41836	0.000187635	0.00120428	-0.92215	1.19668e-12	3.53192e-11	-0.629483	4.09904e-09	5.4261e-08	1	9.49696	7.83621	1.15169	0.789263	8.24608	0.000771449	0.00474138	1	1
MF_0281	2-linoleoylglycerol (18:2)	0.811868	9.81358e-09	5.06871e-08	0.0326819	0.780741	0.842818	0.0360351	0.344669	0.56586	0.857305	0.11442	0.526058	0.779507	-0.111462	0.341072	0.649679	-0.104194	0.563911	0.999054	0.145978	0.211415	0.483561	-0.328285	0.0621524	0.169402	-0.0407025	0.728804	0.80788	0.812461	8.67699e-08	5.78279e-07	0.0807351	0.503301	0.651584	0	0.646972	0.780235	0.523064	0.414109	1.23689	0.857136	0.946223	0	0
MF_0282	3-hydroxydecanoate	-0.0471257	0.794538	0.83922	-0.0365007	0.755877	0.826082	0.54429	0.744704	0.0376605	0.276962	0.325855	0.0642288	0.30498	-0.136873	0.241611	0.566075	0.339295	0.0533985	0.680996	0.18709	0.107998	0.35253	-0.0431619	0.811496	0.907224	0.107383	0.359143	0.509828	-0.30121	0.112322	0.17878	0.197782	0.0982627	0.189891	0	1.47707	0.895783	1.09921	0.512182	1.34376	0.235273	0.374111	0	0
MF_0283	EDTA	NA	NA	NA	0.350555	0.00204663	0.00628226	NA	NA	0.318839	0.704908	NA	NA	NA	0.326876	0.00420501	0.0824485	NA	NA	NA	0.309962	0.00680452	0.0858276	NA	NA	NA	-0.404227	0.000322278	0.00191737	NA	NA	NA	0.297536	0.0117376	0.033955	0	0.877021	0.135471	1.09191	0.0733034	0.803195	0.000369931	0.00281045	0	0
MF_0284	N-acetylglycine	-0.570856	0.000521971	0.00140782	-0.632432	1.1555e-09	1.33008e-08	0.312225	0.612008	0.823769	0.951758	-0.240288	0.177993	0.443536	-0.125211	0.284455	0.61103	-0.239345	0.179755	0.871768	-0.245545	0.0337209	0.184074	0.141364	0.432622	0.62329	0.407529	0.000284624	0.00172238	-0.56304	0.00147326	0.00419249	-0.512438	4.91396e-06	3.79845e-05	1	1.82856	1.36854	1.06042	0.591747	1.72437	0.0348568	0.0820073	0	0
MF_0285	ribonate	-0.949866	3.31715e-17	1.71331e-15	-0.618553	3.3418e-09	3.61119e-08	0.41883	0.675533	0.303636	0.695926	-0.306263	0.0830174	0.336302	-0.150865	0.196359	0.516235	-0.0279124	0.877458	0.999054	-0.197028	0.0902071	0.322734	0.466081	0.0062613	0.0494582	0.440473	7.6618e-05	0.000555743	-0.929212	3.45822e-13	1.31788e-11	-0.615608	1.10774e-08	1.34838e-07	1	3.68493	2.34467	0.715027	0.223329	5.15355	7.6125e-05	0.00134324	1	1
MF_0286	threonate	-0.325535	0.0645061	0.106958	0.0975249	0.405188	0.528441	0.935565	0.960675	0.0497767	0.308266	0.0299733	0.868487	0.953397	-0.153933	0.187309	0.503453	-0.0610062	0.735924	0.999054	-0.282946	0.0139046	0.1178	0.00351318	0.984519	0.991236	-0.0571856	0.62603	0.738269	-0.482154	0.00808053	0.0197801	-0.120366	0.317378	0.470956	0	1.04908	0.822671	0.982931	0.248509	1.0673	0.644392	0.782425	0	0
MF_0287	galactonate	-0.864693	8.73807e-11	7.05189e-10	-0.123801	0.289956	0.409965	0.395556	0.659407	0.100226	0.456245	-0.302832	0.0867035	0.337292	0.112996	0.334426	0.648082	-0.0390599	0.829134	0.999054	0.0638981	0.586003	0.797658	0.367099	0.035596	0.115996	0.0582497	0.619608	0.733145	-0.826209	3.38622e-08	2.51652e-07	-0.208324	0.0812649	0.163923	0	3.90399	5.34151	0.753689	0.489727	5.17985	0.234744	0.374111	0	0
MF_0288	indoleacetate	-0.571858	0.000507627	0.00137272	-0.218037	0.0602147	0.117004	0.0895551	0.441532	0.517703	0.82073	-0.00837242	0.963117	0.981698	-0.00813095	0.944803	0.981948	-0.0158783	0.930113	0.999054	-0.242188	0.0363084	0.191296	0.391803	0.0241357	0.0900933	0.116236	0.320664	0.46928	-0.468688	0.0103322	0.0245361	-0.273082	0.0212128	0.055331	0	1.85416	1.27042	0.822423	0.413721	2.2545	0.00457775	0.0158986	1	0
MF_0289	1-linoleoylglycerol (18:2)	0.369318	0.0344135	0.0626969	-0.0480228	0.682437	0.772116	0.0476241	0.381362	0.840315	0.951758	-0.0118888	0.947645	0.977939	0.0158205	0.892836	0.968545	0.175832	0.327688	0.999054	0.286375	0.0127445	0.115354	-0.034128	0.850449	0.921659	-0.0644441	0.5828	0.706856	0.350394	0.0623915	0.109984	-0.0566088	0.639138	0.759649	0	1.38764	1.10037	0.849337	0.320809	1.63379	0.355938	0.513951	0	0
MF_0290	1-methylhistidine	-0.913102	1.29203e-13	1.96585e-12	-0.830441	3.16527e-20	3.35203e-18	0.241094	0.56991	0.34526	0.716923	-0.267917	0.131699	0.39604	-0.0251618	0.830327	0.937438	-0.0499749	0.782404	0.999054	-0.0903653	0.440694	0.711759	0.326558	0.0636222	0.17115	0.522555	1.51709e-06	2.00825e-05	-0.916961	2.77138e-12	7.15709e-11	-0.79513	1.22834e-16	6.84639e-15	1	5.17727	2.87152	0.719785	0.252826	7.1928	7.6125e-05	0.00134324	1	1
MF_0291	butyrylcarnitine (C4)	0.32624	0.0638956	0.106116	-0.410128	0.000257872	0.0010228	0.458474	0.707127	0.923963	0.974579	0.32229	0.0673723	0.307152	-0.125937	0.281649	0.608706	0.307903	0.0812992	0.743205	0.169037	0.147123	0.408934	-0.102956	0.568576	0.740654	0.291123	0.0112771	0.0352284	0.319067	0.09159	0.151623	-0.215694	0.070834	0.147664	0	1.88775	1.17081	0.796612	0.254178	2.36972	0.00456629	0.0158986	1	0
MF_0292	isobutyrylcarnitine (C4)	-0.775735	1.1399e-07	4.86577e-07	-0.493471	6.84411e-06	3.69453e-05	0.275092	0.592841	0.313704	0.696494	-0.337743	0.054569	0.293592	0.0605923	0.605571	0.832857	-0.124687	0.489341	0.999054	-0.0922884	0.430989	0.708583	0.461564	0.00685505	0.0503594	0.302289	0.00839125	0.0276833	-0.749478	2.88489e-06	1.32449e-05	-0.477058	2.59692e-05	0.000158054	1	2.55531	1.8534	0.898801	0.533389	2.84302	0.00371649	0.0137359	1	1
MF_0293	7-ketodeoxycholate	-0.355388	0.0423944	0.0745958	-0.239196	0.0387519	0.081264	0.727966	0.861384	0.0211616	0.202143	-0.217573	0.22387	0.499754	-0.354147	0.00182589	0.0526304	-0.00862936	0.961986	0.999054	-0.11182	0.339516	0.628579	0.426313	0.0133651	0.0630418	0.318957	0.00528539	0.0188459	-0.0731121	0.706243	0.791268	-0.212098	0.0757804	0.155526	0	3.90714	6.24433	0.268716	0.196677	14.5401	0.077698	0.155396	0	0
MF_0294	glycolithocholate	-0.132525	0.46222	0.555202	0.048564	0.679052	0.770007	0.0749279	0.422779	0.149278	0.52346	0.210663	0.239288	0.513961	0.16967	0.145591	0.458871	0.116417	0.518812	0.999054	0.173832	0.135824	0.39734	0.0171978	0.924321	0.960947	0.0303651	0.795935	0.860388	-0.194042	0.313162	0.421219	0.156331	0.192949	0.321784	0	0.463228	0.553209	0.429773	0.409447	1.07784	0.943828	1	0	0
MF_0295	7-ketolithocholate	-0.132812	0.461243	0.554673	-0.0998681	0.393942	0.517598	0.869143	0.931035	0.52062	0.82371	-0.103222	0.567573	0.798778	-0.169096	0.146978	0.46187	0.127384	0.479916	0.999054	-0.200598	0.0844127	0.308252	0.16432	0.36083	0.558094	0.189339	0.10375	0.207832	-0.0662353	0.732823	0.810243	0.0265115	0.826289	0.891988	0	1.70449	3.76394	0.694455	0.55049	2.45443	0.842309	0.931768	0	0
MF_0296	androsterone sulfate	-0.0541444	0.76474	0.816091	0.376387	0.000874253	0.00297696	0.000200108	0.0295303	0.0461857	0.303793	0.456967	0.00750812	0.149398	0.377555	0.000839848	0.0342076	0.455791	0.00768334	0.373128	0.251805	0.0293083	0.172219	-0.176495	0.325836	0.526518	-0.485266	1.02164e-05	0.000102068	-0.00453113	0.981389	0.991952	0.137173	0.253984	0.397884	0	0.563234	0.52137	2.46803	1.21196	0.228212	0.000606304	0.00399576	1	0
MF_0297	2-pyrrolidinone	-0.887775	5.6835e-12	6.18005e-11	-0.676477	2.71624e-11	4.29328e-10	0.430517	0.688428	0.321417	0.706032	-0.290966	0.100427	0.361467	-0.315913	0.005762	0.0994972	-0.134726	0.45475	0.999054	-0.373087	0.000978453	0.0366941	0.391083	0.0244203	0.0900933	0.721151	2.94401e-13	3.11771e-10	-0.871016	7.99514e-10	9.17665e-09	-0.708468	4.80139e-12	9.76969e-11	1	3.39289	2.13832	0.721458	0.174041	4.70282	0.000369931	0.00281045	1	1
MF_0298	indolepropionate	-0.632687	7.7923e-05	0.000231972	0.0309041	0.792393	0.851923	0.0753063	0.422779	0.0484969	0.3079	-0.0959479	0.595312	0.812361	0.240679	0.0375238	0.279783	0.262912	0.139348	0.817876	0.218137	0.0600937	0.259138	0.38026	0.0290401	0.100738	0.0639125	0.585919	0.70832	-0.57587	0.00107967	0.00316876	0.0258802	0.830363	0.895473	0	1.82077	2.19904	0.940188	0.896629	1.9366	0.391337	0.543994	0	0
MF_0299	N-(2-furoyl)glycine	-0.909164	2.49743e-13	3.57626e-12	-0.140247	0.230095	0.340322	0.683355	0.823096	0.306717	0.695926	-0.370213	0.0339458	0.255677	0.111973	0.338849	0.649679	-0.152499	0.396864	0.999054	0.0723305	0.537441	0.767242	0.464494	0.00646471	0.0498362	0.0619159	0.597702	0.718464	-0.890678	9.67339e-11	1.49143e-09	-0.201682	0.0916761	0.181129	0	3.38268	3.34984	2.48197	3.28487	1.3629	0.597843	0.741543	0	0
MF_0300	trigonelline (N'-methylnicotinate)	-0.801136	2.14071e-08	1.02853e-07	0.00532009	0.963868	0.972178	0.491967	0.719832	0.690865	0.906124	-0.156397	0.384762	0.656957	0.0229619	0.844969	0.942842	-0.075046	0.678091	0.999054	0.0555469	0.635974	0.830451	0.373902	0.0320715	0.107216	-0.00718027	0.951248	0.962151	-0.85142	4.77904e-09	4.33048e-08	0.040235	0.739026	0.835042	0	1.19716	0.519125	2.5814	3.39383	0.463764	1	1	0	0
MF_0301	dodecanedioate (C12-DC)	-0.608623	0.00017121	0.000484546	-0.313542	0.00615917	0.0163883	0.293264	0.592841	0.361764	0.726519	0.0197589	0.913091	0.969397	-0.141772	0.225016	0.548952	0.120007	0.505913	0.999054	-0.0951026	0.417009	0.69655	0.188708	0.292923	0.49268	0.227789	0.0493568	0.117988	-0.62005	0.000333639	0.00110111	-0.250361	0.0352216	0.0839143	0	1.82331	1.03862	1.91498	2.33999	0.952132	0.355938	0.513951	0	0
MF_0302	N-acetyltyrosine	-0.78242	7.50034e-08	3.32526e-07	-0.512152	2.64244e-06	1.58997e-05	0.571451	0.755837	0.652202	0.894127	-0.344441	0.0496572	0.284977	-0.00521182	0.964603	0.985758	-0.0232325	0.897887	0.999054	0.047886	0.683293	0.861929	0.51008	0.00242519	0.0337177	0.345578	0.00239204	0.00970564	-0.726061	8.26554e-06	3.55763e-05	-0.534623	1.56699e-06	1.31985e-05	1	1.71094	0.5109	0.879987	0.440842	1.94428	0.00123373	0.00627769	0	0
MF_0303	1,3-dimethylurate	-0.330048	0.0606796	0.101592	0.386373	0.000617346	0.00220868	0.173739	0.512777	0.547927	0.842169	0.0464395	0.797467	0.913285	0.1566	0.17969	0.499455	0.118697	0.510599	0.999054	0.345744	0.00237972	0.0568385	0.391169	0.024386	0.0900933	-0.329705	0.00386949	0.0144798	-0.16974	0.378706	0.490659	0.279473	0.0182591	0.0495806	0	1.86822	4.86993	1.19478	1.08129	1.56366	0.111255	0.207435	0	0
MF_0304	3-methylxanthine	-0.525177	0.00170007	0.00426256	0.197455	0.0894982	0.160099	0.148859	0.497899	0.906895	0.965484	-0.160403	0.37255	0.645711	0.0278187	0.812722	0.935576	0.106387	0.555687	0.999054	0.264977	0.0215925	0.13775	0.51503	0.00216239	0.0337177	-0.215083	0.0638619	0.143283	-0.334255	0.0763594	0.129523	0.0874934	0.468121	0.6143	0	1.553	2.12668	1.44003	1.0376	1.07845	0.466996	0.616453	0	0
MF_0305	3-hydroxylaurate	0.098262	0.586423	0.664281	-0.0407739	0.728346	0.805976	0.967756	0.977216	0.00241824	0.0641145	0.246986	0.165839	0.432605	-0.266964	0.0205945	0.200088	0.238008	0.182272	0.875754	0.0951446	0.416802	0.69655	-0.0961941	0.594363	0.765558	0.167781	0.150196	0.276029	-0.0628759	0.74592	0.818847	0.115914	0.335735	0.489056	0	1.40873	1.00696	1.10219	1.06713	1.27813	0.291421	0.439139	0	0
MF_0306	pyridoxate	-0.914439	1.02569e-13	1.65553e-12	-0.468023	2.29453e-05	0.000109455	0.15713	0.497899	0.93239	0.977625	-0.247321	0.165247	0.432605	-0.025888	0.825506	0.936258	0.0242353	0.893503	0.999054	0.00404026	0.972556	0.988447	0.429611	0.0125915	0.0617274	0.359509	0.00153611	0.00692229	-0.88124	2.79226e-10	3.561e-09	-0.238658	0.0450336	0.10019	0	5.57317	10.7411	0.86151	0.342856	6.46907	0.000606304	0.00399576	1	0
MF_0307	gamma-glutamylvaline	-0.80381	1.77052e-08	8.70925e-08	-0.597912	1.47809e-08	1.41018e-07	0.373843	0.645786	0.102432	0.456245	-0.288681	0.103249	0.365939	0.0577015	0.622913	0.842483	-0.0315895	0.861461	0.999054	0.0743913	0.525881	0.756765	0.304977	0.0843847	0.207625	0.448759	5.38942e-05	0.00042277	-0.645434	0.000156341	0.000543772	-0.427678	0.00019912	0.000958491	1	1.42392	0.407461	0.712768	0.33316	1.99773	0.000977575	0.00526831	0	0
MF_0308	O-acetylhomoserine	-0.851939	3.21787e-10	2.21604e-09	-0.313883	0.00610054	0.0162732	0.331975	0.619008	0.734345	0.919233	-0.26842	0.130948	0.395526	-0.0317406	0.786904	0.923871	-0.147418	0.412967	0.999054	-0.125291	0.284146	0.563397	0.426433	0.0133363	0.0630418	0.2514	0.0295782	0.0773414	-0.797732	2.19278e-07	1.32813e-06	-0.449436	8.43265e-05	0.000451019	1	2.62808	2.27188	1.81739	1.82816	1.44607	0.0648537	0.135401	0	0
MF_0309	3-hydroxysebacate	-0.838328	1.1385e-09	6.95515e-09	-0.58993	2.55478e-08	2.27354e-07	0.327077	0.619008	0.147262	0.523323	-0.243411	0.17225	0.437186	-0.26716	0.020498	0.200088	-0.0244821	0.892425	0.999054	-0.142341	0.223141	0.497631	0.404579	0.0195245	0.0781739	0.467944	2.30281e-05	0.000203223	-0.804947	1.40602e-07	8.85618e-07	-0.422922	0.000238447	0.00112229	1	3.45281	3.09181	0.408063	0.417736	8.46148	0.00145732	0.00724686	1	1
MF_0310	5-hydroxyhexanoate	-0.744468	6.79296e-07	2.61833e-06	-0.590163	2.51474e-08	2.25687e-07	0.743915	0.872215	0.898532	0.965484	-0.488852	0.00389205	0.124241	-0.0356295	0.761529	0.911253	-0.264913	0.136252	0.817876	-0.0514402	0.661174	0.851804	0.545185	0.0010346	0.0304857	0.594308	1.89588e-08	4.56305e-07	-0.58908	0.000773448	0.00234992	-0.435639	0.000146387	0.000734711	1	2.68262	2.81339	0.37155	0.350697	7.22006	0.000249309	0.00241367	1	1
MF_0311	3-methylcrotonylglycine	-0.5073	0.00258462	0.00625272	-0.285211	0.0131284	0.031742	0.965753	0.977216	0.990256	0.993412	-0.297913	0.0922062	0.34118	0.0493459	0.674174	0.867497	-0.296211	0.0941713	0.790412	-0.0184318	0.87528	0.946404	0.160014	0.373724	0.569779	0.0475169	0.685606	0.779031	-0.414658	0.0253157	0.0510203	-0.362768	0.00187638	0.00712219	0	0.924585	0.875779	0.583693	1.387	1.58403	0.0437759	0.100611	0	0
MF_0312	propionylglycine	-0.447008	0.00910639	0.0193558	-0.207021	0.074733	0.138361	0.225098	0.552699	0.488519	0.809309	-0.0562815	0.75573	0.897321	0.0707806	0.546216	0.798225	-0.10617	0.556501	0.999054	-0.170017	0.144757	0.404847	0.14208	0.430269	0.622574	0.163053	0.162191	0.287043	-0.421458	0.0227844	0.0470725	-0.179805	0.133504	0.241677	0	1.47322	1.19932	0.717508	0.473265	2.05324	0.207685	0.340289	0	0
MF_0313	2-hydroxyadipate	-0.839769	1.0015e-09	6.27003e-09	-0.325274	0.00440623	0.0122472	0.317103	0.619008	0.946086	0.983224	-0.273879	0.122998	0.391801	-0.109811	0.348317	0.65171	-0.0482004	0.789956	0.999054	-0.126368	0.279994	0.558405	0.413681	0.0167069	0.0713151	0.196152	0.0916763	0.188515	-0.773251	8.76181e-07	4.55256e-06	-0.314625	0.00753452	0.0237472	1	0.4436	0.436403	0.25545	5.85139e-17	1.73654	0.0500316	0.110575	0	0
MF_0314	2-methylbutyrylglycine	-0.78359	6.96e-08	3.11241e-07	-0.450096	5.08762e-05	0.000227333	0.483818	0.719832	0.286472	0.693478	-0.489321	0.00385283	0.124241	-0.194619	0.0942913	0.387862	-0.348775	0.0466721	0.680996	-0.158076	0.175572	0.441343	0.539155	0.00120553	0.0304857	0.264708	0.021731	0.0613684	-0.781818	5.50502e-07	3.04101e-06	-0.461273	5.15388e-05	0.000288781	1	1.00933	0.861958	0.372643	0.240186	2.70857	0.0631843	0.133961	0	0
MF_0315	propionylcarnitine (C3)	-0.211898	0.236481	0.326583	-0.187156	0.10787	0.186353	0.0170822	0.235279	0.0569668	0.340835	0.090757	0.61546	0.827825	0.160413	0.169192	0.487645	0.321076	0.0684696	0.717579	0.222856	0.0546286	0.24776	0.141698	0.431523	0.622574	0.163445	0.16117	0.286375	-0.118567	0.540152	0.644315	-0.214696	0.0721801	0.149347	0	1.47805	0.662295	0.939445	0.330663	1.57332	0.0348568	0.0820073	0	0
MF_0316	pro-hydroxy-pro	-0.44957	0.00866994	0.0184661	-0.597117	1.56194e-08	1.4638e-07	0.134716	0.490124	0.8073	0.951146	0.0656453	0.716639	0.878843	-0.0517978	0.658964	0.863667	-0.054158	0.764683	0.999054	-0.103596	0.376434	0.66862	-0.103898	0.565022	0.736997	0.374036	0.000947386	0.00454565	-0.544338	0.00226775	0.00619731	-0.492672	1.2742e-05	8.81947e-05	1	1.60282	0.670719	1.12759	0.600844	1.42146	0.0648537	0.135401	0	0
MF_0317	3-hydroxy-2-ethylpropionate	-0.755013	3.83188e-07	1.54622e-06	-0.643983	4.58168e-10	5.64186e-09	0.656574	0.806469	0.538505	0.834959	-0.286169	0.106419	0.369061	-0.0758272	0.517901	0.777643	0.0197225	0.913251	0.999054	-0.0417683	0.721987	0.878833	0.395483	0.0227238	0.0869395	0.484085	1.08139e-05	0.000107027	-0.770944	9.89652e-07	5.03601e-06	-0.616723	1.02451e-08	1.27641e-07	1	2.61236	1.25001	0.771666	0.333102	3.38536	0.000222034	0.00220822	1	1
MF_0318	3-carboxy-4-methyl-5-propyl-2-furanpropanoate (CMPF)	-0.491979	0.00363691	0.00846155	-0.451949	4.69522e-05	0.000210688	0.466854	0.707127	0.782761	0.950623	-0.110683	0.539744	0.78406	-0.175335	0.13242	0.433251	0.102457	0.570461	0.999054	-0.116243	0.320634	0.609607	0.490339	0.00376886	0.0393255	0.258061	0.0253947	0.069491	-0.447326	0.014972	0.0332605	-0.345566	0.00316114	0.0110849	1	2.5217	1.78137	0.837716	0.517735	3.01021	0.0101234	0.0308497	1	1
MF_0319	docosapentaenoate (n3 DPA; 22:5n3)	0.464906	0.00641135	0.0141214	-0.0600569	0.608767	0.714631	0.15713	0.497899	0.0232431	0.214038	0.209311	0.242388	0.516018	-0.182897	0.116274	0.415955	0.173659	0.333795	0.999054	0.182936	0.116195	0.369789	-0.180343	0.315229	0.516875	0.0760434	0.516704	0.656327	0.428269	0.0204605	0.0428716	0.0949321	0.430992	0.58217	0	1.72028	1.24475	1.21311	0.77557	1.41808	0.391337	0.543994	0	0
MF_0320	docosadienoate (22:2n6)	0.43115	0.0122437	0.0250451	-0.0742532	0.526651	0.645514	0.352516	0.635513	0.174652	0.555424	0.250838	0.159125	0.427724	-0.127489	0.275713	0.606491	0.188534	0.293375	0.977603	0.199424	0.0862848	0.31293	-0.248766	0.162711	0.323855	0.0673902	0.565652	0.692891	0.208635	0.277427	0.383131	0.0403538	0.738283	0.835042	0	1.34807	0.772035	0.976908	0.441378	1.37994	0.291421	0.439139	0	0
MF_0321	adrenate (22:4n6)	0.428142	0.0129313	0.0262954	-0.120028	0.305018	0.425578	0.517786	0.734716	0.171308	0.553227	0.250168	0.160278	0.428932	-0.154958	0.184353	0.501876	0.124687	0.489341	0.999054	0.266117	0.0210153	0.136535	-0.17499	0.330046	0.531055	0.136033	0.244542	0.388843	0.337943	0.0729734	0.125011	0.160136	0.182203	0.308051	0	1.36646	0.825657	0.981095	0.711389	1.39279	0.187249	0.30991	0	0
MF_0322	10-undecenoate (11:1n1)	-0.0651738	0.718591	0.779732	-0.0178378	0.879268	0.913084	0.808365	0.906668	0.0439149	0.296216	0.26055	0.143067	0.409386	-0.164456	0.15856	0.47441	0.379074	0.0295869	0.576665	0.0706903	0.546729	0.769929	0.0173986	0.923441	0.960947	0.0405053	0.730068	0.80788	-0.208931	0.276728	0.382678	0.0656437	0.586515	0.713931	0	1.15767	0.529816	1.34814	0.439732	0.858714	0.262311	0.411718	0	0
MF_0323	myristoleate (14:1n5)	0.019385	0.91473	0.930952	-0.083101	0.478439	0.597485	0.967756	0.977216	0.00233795	0.0641145	0.0375084	0.835827	0.937469	-0.212216	0.0675705	0.333288	0.0732074	0.685571	0.999054	0.0794253	0.498177	0.744438	-0.0700962	0.698295	0.83585	0.0684007	0.559825	0.689366	0.0130191	0.946559	0.970998	-0.0468482	0.698048	0.804285	0	2.26542	2.25461	1.35561	1.10316	1.67114	0.21027	0.340289	0	0
MF_0324	1-methyl-4-imidazoleacetate	-0.949946	3.23846e-17	1.71331e-15	-0.529394	1.04269e-06	7.07828e-06	0.0895283	0.441532	0.725092	0.915747	-0.240141	0.178267	0.443536	-0.170466	0.143684	0.458871	0.0564145	0.75517	0.999054	-0.199237	0.0865851	0.312947	0.451063	0.00842389	0.0530602	0.404073	0.000324147	0.00191772	-0.934537	1.24224e-13	5.34683e-12	-0.466823	4.06571e-05	0.000235278	1	5.03386	4.73414	0.455686	0.405154	11.0468	0.00083986	0.005133	1	1
MF_0325	sebacate (C10-DC)	-0.800134	2.297e-08	1.09852e-07	-0.346743	0.00230684	0.00686679	0.14561	0.497899	0.790918	0.951146	-0.114032	0.527469	0.779507	-0.0457099	0.69697	0.876577	0.0431222	0.811666	0.999054	-0.0312693	0.789995	0.911895	0.394647	0.0230385	0.0878184	0.244142	0.0347833	0.0889746	-0.722269	9.70465e-06	4.07516e-05	-0.249076	0.0362033	0.0852379	0	1.8093	1.22785	1.14155	0.548742	1.58495	0.129374	0.233556	0	0
MF_0326	guanidinosuccinate	-0.933824	2.19254e-15	5.80742e-14	-0.734692	6.2569e-14	1.44045e-12	0.225253	0.552699	0.438127	0.77715	-0.224883	0.208307	0.476064	-0.216828	0.0616865	0.328272	-0.0426208	0.813818	0.999054	-0.280555	0.0147669	0.120293	0.341615	0.0516854	0.149137	0.521806	1.57985e-06	2.0471e-05	-0.91279	5.23701e-12	1.21847e-10	-0.749736	5.35398e-14	1.77183e-12	1	9.52943	8.93294	0.495567	0.357989	19.2294	0.000369931	0.00281045	1	1
MF_0327	I-urobilinogen	0.0935075	0.604749	0.680873	-0.0880028	0.452782	0.57228	0.896178	0.950401	0.811033	0.951146	-0.109912	0.54259	0.78406	-0.0454251	0.698767	0.876577	0.0532362	0.768578	0.999054	-0.00989318	0.932865	0.967478	0.298829	0.0911618	0.217548	0.0727117	0.535293	0.673249	0.248951	0.192818	0.282129	-0.128188	0.286713	0.43877	0	4.85722	10.143	1.16801	1.04637	4.15856	0.894964	0.974348	0	0
MF_0328	stearidonate (18:4n3)	0.305124	0.084228	0.134478	-0.0281593	0.810471	0.864339	0.199722	0.526308	0.0321984	0.258319	0.109698	0.543382	0.78406	-0.239057	0.0388687	0.279783	0.170682	0.342273	0.999054	0.128274	0.272743	0.553376	-0.0598107	0.740921	0.859968	0.0856456	0.465024	0.608727	0.148638	0.441585	0.55359	0.126529	0.293046	0.44641	0	1.20534	1.12649	1.13362	0.942434	1.06326	0.894964	0.974348	0	0
MF_0329	5-dodecenoate (12:1n7)	0.263703	0.138117	0.207075	-0.0455192	0.698173	0.783226	0.656574	0.806469	0.00104966	0.0529328	0.148024	0.411025	0.679342	-0.269446	0.019403	0.195012	0.0544877	0.76329	0.999054	0.0108689	0.926262	0.963617	-0.340945	0.052175	0.149298	0.0708059	0.546072	0.68065	0.0852868	0.660021	0.752541	0.0143415	0.905509	0.951324	0	1.94258	1.80012	1.52439	1.17358	1.27433	0.391337	0.543994	0	0
MF_0330	octanoylcarnitine (C8)	-0.501671	0.00293549	0.00700315	-0.304296	0.00794778	0.0202812	0.0689088	0.416274	0.0605126	0.346394	0.0833893	0.644534	0.847552	-0.302739	0.00828999	0.125416	0.339629	0.0531489	0.680996	-0.00270299	0.981638	0.991941	0.332581	0.0586116	0.162321	0.237709	0.0400167	0.0989946	-0.443069	0.0160776	0.0350383	-0.20841	0.0811359	0.163923	0	1.97171	1.00618	0.987832	0.698777	1.996	0.0101234	0.0308497	0	0
MF_0331	tauro-beta-muricholate	-0.242497	0.173918	0.251621	-0.0797805	0.496251	0.616002	0.110746	0.465518	0.142767	0.516327	-0.164392	0.360617	0.632036	-0.0391126	0.739011	0.897462	-0.389499	0.0250559	0.550696	-0.0398454	0.734301	0.882165	0.155411	0.387801	0.584816	0.0866745	0.459659	0.604571	-0.346448	0.0656069	0.114589	-0.0923956	0.443461	0.593085	0	1.40243	2.87311	1.04284	1.65226	1.34482	0.657141	0.79437	0	0
MF_0332	decanoylcarnitine (C10)	-0.488971	0.00388213	0.00895143	-0.280028	0.0149626	0.0352121	0.0476241	0.381362	0.114082	0.474842	0.100804	0.576727	0.803994	-0.260347	0.0240795	0.217082	0.336788	0.0553003	0.696649	0.0255077	0.828031	0.929115	0.295107	0.095463	0.222689	0.207935	0.073431	0.159598	-0.422831	0.0222992	0.0462552	-0.203916	0.0880642	0.174972	0	1.97928	1.23678	1.01315	0.722936	1.95359	0.0249682	0.0636719	0	0
MF_0333	N-acetylglutamine	-0.919786	3.91736e-14	7.09936e-13	-0.66441	8.07885e-11	1.15615e-09	0.169327	0.503023	0.040686	0.281611	-0.346786	0.0480239	0.279253	-0.237421	0.0402652	0.279783	-0.0123684	0.945536	0.999054	-0.295366	0.0100922	0.100827	0.457215	0.00747158	0.0503594	0.602569	1.06662e-08	2.86273e-07	-0.873344	6.34268e-10	7.44544e-09	-0.697699	1.36899e-11	2.58886e-10	1	2.27776	1.34677	0.795577	0.263982	2.86303	0.000222034	0.00220822	1	1
MF_0334	N-acetyltryptophan	-0.839572	1.01927e-09	6.34281e-09	-0.385292	0.000641385	0.00227928	0.0821805	0.430926	0.199431	0.593251	-0.163095	0.364473	0.63598	0.129341	0.268743	0.598534	0.0937657	0.603747	0.999054	0.1266	0.279105	0.557684	0.468758	0.00593064	0.0493172	0.134154	0.251179	0.394537	-0.590041	0.000754483	0.00230586	-0.443196	0.000108538	0.000569018	1	1.39655	0.542471	1.15932	0.66657	1.20463	0.21027	0.340289	0	0
MF_0335	N-acetylphenylalanine	-0.903409	6.21175e-13	8.22659e-12	-0.578663	5.39599e-08	4.6839e-07	0.19583	0.526308	0.334529	0.708811	-0.314636	0.0745285	0.318132	4.27195e-05	0.99971	0.99971	0.00919271	0.959506	0.999054	0.105929	0.365725	0.656445	0.559766	0.000706234	0.0264074	0.415627	0.000208713	0.00132179	-0.881571	2.69459e-10	3.47938e-09	-0.655943	5.33498e-10	8.43245e-09	1	1.82816	0.779525	1.007	0.400583	1.81545	0.00457775	0.0158986	0	0
MF_0336	N-acetylasparagine	-0.876003	2.45106e-11	2.30177e-10	-0.701742	2.32837e-12	4.25129e-11	0.41883	0.675533	0.592055	0.866092	-0.400872	0.0207803	0.21466	-0.138736	0.235203	0.557799	-0.18001	0.316138	0.999054	-0.244625	0.0344146	0.185657	0.370724	0.0336811	0.111515	0.61502	4.34346e-09	1.37769e-07	-0.889186	1.15108e-10	1.69866e-09	-0.655373	5.58634e-10	8.69991e-09	1	3.33908	2.25181	0.752779	0.242039	4.43567	0.000287186	0.00261818	1	1
MF_0337	gamma-glutamyl-epsilon-lysine	-0.42327	0.0141138	0.0283097	-0.190656	0.101325	0.178244	0.0235481	0.280153	0.789892	0.951146	0.0641542	0.722819	0.881549	-0.157903	0.176051	0.497046	0.285069	0.10783	0.817876	-0.000973042	0.993389	0.997849	0.0679441	0.707144	0.838779	-0.0114034	0.922647	0.945514	-0.247389	0.195718	0.283955	-0.426255	0.000210215	0.000993828	0	0.645992	0.357457	0.408302	0.145261	1.58214	0.0785229	0.156759	0	0
MF_0338	1-palmitoyl-GPC (16:0)	0.438503	0.0106914	0.0222217	0.221053	0.0566674	0.111159	0.0122036	0.2001	0.832033	0.951758	-0.0653049	0.718048	0.878843	0.138511	0.235972	0.557799	0.0678589	0.707495	0.999054	-0.0162037	0.890256	0.95202	-0.224676	0.208737	0.389865	-0.141	0.227577	0.369072	0.454057	0.0133532	0.0302498	0.239784	0.0440008	0.0991421	0	0.753737	0.19136	1.13412	0.16761	0.664603	0.000606304	0.00399576	0	0
MF_0339	N-acetylarginine	-0.724599	1.86024e-06	6.79021e-06	-0.535836	7.26915e-07	5.0645e-06	0.395951	0.659407	0.730352	0.919233	-0.238614	0.181128	0.443863	-0.0506871	0.665837	0.864386	0.00835701	0.963185	0.999054	-0.0891495	0.446892	0.712739	0.320536	0.0689631	0.181269	0.456299	3.88171e-05	0.000328858	-0.709782	1.61752e-05	6.60435e-05	-0.37419	0.00130598	0.00506606	1	1.94359	1.05076	0.946064	0.32955	2.05439	0.0295586	0.0720202	0	0
MF_0340	piperine	0.124603	0.489635	0.579374	0.448506	5.44817e-05	0.000241406	0.0410476	0.368961	0.483981	0.807144	-0.259846	0.144189	0.4102	0.0787464	0.501868	0.764717	-0.0185681	0.918311	0.999054	0.219341	0.0586597	0.256863	0.249142	0.162057	0.323175	-0.393809	0.000473011	0.00254274	0.145616	0.451027	0.562016	0.297973	0.011609	0.033955	0	0.533424	0.510623	4.61998	4.65073	0.11546	0.000977575	0.00526831	1	0
MF_0341	campesterol	0.102696	0.569558	0.650114	-0.0978014	0.403851	0.528441	0.0928291	0.441532	0.220789	0.633798	-0.121666	0.500006	0.755126	-0.154507	0.18565	0.502731	-0.121527	0.5005	0.999054	-0.227033	0.0501366	0.234932	0.00415641	0.981685	0.989347	0.00111457	0.992428	0.994306	0.10941	0.572091	0.670795	-0.116251	0.334324	0.48767	0	1.29505	1.25868	1.17806	0.556426	1.09931	0.509173	0.660615	0	0
MF_0342	myristoylcarnitine (C14)	-0.215909	0.227518	0.315896	-0.323414	0.00465052	0.012792	0.839828	0.924886	0.114082	0.474842	-0.0495647	0.784148	0.913285	-0.224705	0.0526013	0.307761	0.244025	0.171138	0.868657	0.048853	0.677247	0.859568	0.228858	0.200165	0.38226	0.23926	0.0386983	0.096883	-0.144081	0.455863	0.566675	-0.247406	0.0375132	0.0878904	0	1.65576	0.816213	0.900669	0.326782	1.83837	0.00457775	0.0158986	0	0
MF_0343	1-stearoyl-GPC (18:0)	0.527741	0.00159796	0.00401628	0.281565	0.0143972	0.0343393	0.0261994	0.294174	0.64078	0.886189	-0.0725052	0.688436	0.861816	0.0460659	0.694725	0.876577	0.0319238	0.86001	0.999054	-0.132333	0.25773	0.536221	-0.221832	0.214709	0.397481	-0.198484	0.0878067	0.183046	0.517793	0.00401543	0.0104482	0.330014	0.00494498	0.0163138	1	0.680643	0.243711	1.27284	0.163995	0.534742	0.000100102	0.00165926	0	0
MF_0344	1-oleoyl-GPC (18:1)	0.356283	0.0418403	0.0740085	0.152432	0.191697	0.297664	0.257705	0.581242	0.940825	0.980643	-0.0360014	0.842339	0.938645	0.0155926	0.89437	0.968545	0.0371051	0.837569	0.999054	-0.198969	0.0870196	0.313448	-0.162443	0.36642	0.564101	0.0903042	0.441004	0.587451	0.366546	0.0504934	0.0921549	0.241718	0.0422734	0.0964819	0	0.807632	0.280892	1.10197	0.261902	0.732896	0.0176075	0.0482773	0	0
MF_0345	N-acetylthreonine	-0.890709	3.84965e-12	4.46819e-11	-0.691209	6.68371e-12	1.17967e-10	0.839828	0.924886	0.832033	0.951758	-0.261889	0.140949	0.406704	-0.177685	0.127231	0.429099	-0.0859101	0.634525	0.999054	-0.0585126	0.618025	0.820567	0.447344	0.00904798	0.0553051	0.550763	3.05952e-07	4.90914e-06	-0.897258	4.356e-11	7.75818e-10	-0.694161	1.91239e-11	3.55302e-10	1	3.28754	1.9819	0.698515	0.372995	4.70647	0.000287186	0.00261818	1	1
MF_0346	phenylacetylglycine	-0.771016	1.51892e-07	6.40425e-07	-0.0497276	0.671798	0.764161	0.639023	0.801923	0.461424	0.800271	-0.466338	0.00622889	0.149398	-0.0649772	0.579679	0.813087	-0.152833	0.395821	0.999054	-0.187068	0.10804	0.35253	0.602187	0.000209091	0.0211302	0.154272	0.186326	0.316725	-0.675982	5.70513e-05	0.000213529	-0.0361396	0.76478	0.853517	0	0.745517	0.737462	0.634521	0.677572	1.17493	0.786976	0.895058	0	0
MF_0347	N-acetylisoleucine	-0.761698	2.62614e-07	1.0808e-06	-0.38899	0.000562508	0.00204707	0.19583	0.526308	0.93239	0.977625	-0.192063	0.284266	0.560169	-0.0810959	0.489153	0.759239	0.134548	0.455353	0.999054	-0.0906071	0.439467	0.711759	0.466081	0.0062613	0.0494582	0.337748	0.00304198	0.0117571	-0.630471	0.000246389	0.000823689	-0.353219	0.00251536	0.00909135	1	1.37746	0.404535	0.854215	0.278679	1.61255	0.00242015	0.00976991	0	0
MF_0348	10-nonadecenoate (19:1n9)	-0.11865	0.51077	0.599574	-0.0884211	0.450629	0.570833	0.808365	0.906668	0.00937241	0.125476	0.0174146	0.92337	0.970846	-0.176047	0.130831	0.431112	0.214775	0.230028	0.949862	0.1676	0.150643	0.414365	0.0866584	0.631566	0.793684	0.0540402	0.645173	0.752599	-0.11832	0.541003	0.644586	-0.0189703	0.875227	0.929654	0	1.80381	1.08252	1.26648	0.814031	1.42427	0.235273	0.374111	0	0
MF_0349	10-heptadecenoate (17:1n7)	0.0384358	0.831825	0.870593	-0.0751351	0.521739	0.640234	0.87155	0.931035	0.00853906	0.123875	0.124247	0.490887	0.750127	-0.153192	0.189466	0.505623	0.263246	0.138827	0.817876	0.2016	0.0828394	0.306405	-0.0679214	0.707238	0.838779	0.0185305	0.874617	0.909842	-0.0428069	0.825495	0.87911	-0.0425864	0.724366	0.825096	0	1.69886	1.04722	1.36503	0.959264	1.24456	0.597843	0.741543	0	0
MF_0350	hyocholate	-0.0636165	0.725052	0.784271	-0.213086	0.0664273	0.126069	0.854647	0.931035	0.865212	0.960591	-0.127067	0.481018	0.745728	-0.1216	0.298684	0.622698	0.0197783	0.913006	0.999054	-0.0564439	0.630522	0.827414	0.271254	0.126775	0.275123	0.178858	0.124698	0.240114	0.0560832	0.772612	0.836592	-0.199063	0.0960601	0.186999	0	3.35277	5.35631	1.74462	1.29057	1.92177	0.467754	0.616453	0	0
MF_0351	epiandrosterone sulfate	-0.222594	0.213099	0.298685	0.342191	0.00265614	0.00774892	0.000144857	0.0260216	0.0102775	0.134369	0.381782	0.0283499	0.244045	0.449381	5.24689e-05	0.00617384	0.42955	0.0126054	0.434045	0.333905	0.00341529	0.0613016	-0.0871602	0.629585	0.792158	-0.474976	1.66445e-05	0.000154618	-0.149825	0.437905	0.54981	0.164554	0.170278	0.292215	0	0.598856	0.55673	2.20212	1.24756	0.271945	0.000977575	0.00526831	1	0
MF_0352	N-acetylhistidine	-0.954545	7.50489e-18	4.56032e-16	-0.689844	7.6379e-12	1.3046e-10	0.275092	0.592841	0.178044	0.561156	-0.370061	0.0340248	0.255677	-0.224235	0.0531106	0.309034	-0.0442922	0.806651	0.999054	-0.29023	0.0115411	0.110841	0.484484	0.00427438	0.0404274	0.563459	1.41687e-07	2.72812e-06	-0.926879	5.28289e-13	1.7604e-11	-0.721047	1.32792e-12	2.86993e-11	1	3.84133	3.06825	0.651796	0.235711	5.89345	0.000100102	0.00165926	1	1
MF_0353	gamma-glutamylglycine	-0.650067	4.23001e-05	0.000131219	-0.38627	0.000619596	0.00220927	0.935565	0.960675	0.848611	0.956046	-0.232418	0.193063	0.45847	-0.0111359	0.924456	0.977074	-0.267592	0.132187	0.817876	-0.250076	0.0304752	0.173186	0.106399	0.555643	0.73519	0.323809	0.00459761	0.0166742	-0.730226	6.90834e-06	3.03673e-05	-0.230696	0.0529205	0.115552	0	1.19644	0.49336	0.887135	0.204	1.34866	0.0478498	0.106755	0	0
MF_0354	gamma-glutamyltryptophan	-0.157754	0.380599	0.473115	-0.292831	0.0107863	0.0265644	1	1	0.0497767	0.308266	-0.130442	0.469347	0.737954	0.259037	0.0248259	0.217597	-0.0239011	0.894964	0.999054	0.288423	0.0120922	0.112108	-0.0657466	0.716219	0.842752	0.154791	0.184832	0.314691	-0.167011	0.38653	0.499731	-0.0549317	0.649116	0.767203	0	1.09421	0.36159	0.899501	0.300757	1.21646	0.187249	0.30991	0	0
MF_0355	stachydrine	-0.459559	0.00713371	0.0155139	-0.139702	0.231927	0.342045	0.124524	0.472916	0.686961	0.904843	0.0842266	0.641203	0.847552	0.0610253	0.602992	0.832318	0.0892529	0.621351	0.999054	-0.0175553	0.881166	0.946404	0.0913426	0.613173	0.777187	0.102879	0.379765	0.530243	-0.467625	0.0105306	0.0248358	0.012744	0.915994	0.957589	0	1.5351	1.90462	1.20705	0.908942	1.27178	0.468257	0.616453	0	0
MF_0356	alpha-hydroxyisovalerate	-0.200201	0.263962	0.354095	-0.071835	0.540238	0.653843	0.87155	0.931035	0.00288311	0.0693912	0.0487275	0.78771	0.913285	0.185545	0.110991	0.413381	0.072706	0.687616	0.999054	0.171555	0.141105	0.400618	0.0757842	0.675096	0.821708	0.0221171	0.850606	0.898994	-0.203718	0.28916	0.395633	-0.0685312	0.570122	0.705326	0	1.48114	1.10147	0.80038	0.482594	1.85055	0.0558501	0.119336	0	0
MF_0357	gamma-glutamylmethionine	0.23496	0.188103	0.269127	0.0419915	0.720563	0.799234	0.19583	0.526308	0.00495018	0.0903835	0.180844	0.313863	0.58885	0.375049	0.00091521	0.0346145	0.0902557	0.617421	0.999054	0.181285	0.119581	0.371566	-0.333919	0.0575416	0.161021	-0.00343	0.9767	0.983199	0.203857	0.288826	0.395633	0.218556	0.0670849	0.140679	0	0.83561	0.263578	1.18816	0.561801	0.703281	0.166145	0.284003	0	0
MF_0358	gamma-glutamylthreonine	-0.718583	2.48175e-06	8.84016e-06	-0.289787	0.0116743	0.0284865	0.808365	0.906668	0.517703	0.82073	-0.352311	0.0443433	0.275942	0.0773793	0.509344	0.772772	-0.218452	0.221956	0.93584	-0.0351531	0.764624	0.896719	0.33141	0.0595606	0.163633	0.213926	0.0653381	0.14567	-0.72407	8.99544e-06	3.82399e-05	-0.0824938	0.494017	0.641132	0	1.10457	0.604186	0.940634	0.166567	1.17428	0.947427	1	0	0
MF_0359	p-cresol sulfate	-0.806484	1.46009e-08	7.42994e-08	-0.551294	2.96443e-07	2.2108e-06	0.373843	0.645786	0.60332	0.877559	-0.234763	0.188484	0.456987	-0.138853	0.234806	0.557799	0.0707003	0.695818	0.999054	-0.161682	0.165801	0.431409	0.574823	0.000467241	0.0235819	0.538723	6.16894e-07	9.07348e-06	-0.757315	1.97687e-06	9.45419e-06	-0.301541	0.0106031	0.0317194	1	3.97338	2.08813	0.567757	0.616408	6.99838	0.000287186	0.00261818	1	1
MF_0360	pioglitazone	NA	NA	NA	NA	NA	NA	NA	NA	NA	NA	NA	NA	NA	NA	NA	NA	NA	NA	NA	NA	NA	NA	NA	NA	NA	NA	NA	NA	NA	NA	NA	NA	NA	NA	0	1	0	1	0	1	1	1	0	0
MF_0361	erythronate	-0.935495	1.49234e-15	4.40452e-14	-0.81027	1.30845e-18	6.92826e-17	0.134748	0.490124	0.545531	0.839705	-0.18637	0.299053	0.577423	-0.189362	0.103709	0.402903	0.0812302	0.653155	0.999054	-0.200605	0.0844019	0.308252	0.410038	0.017791	0.0747024	0.616502	3.89256e-09	1.2882e-07	-0.935108	1.1076e-13	5.0435e-12	-0.82583	7.85659e-19	6.93344e-17	1	3.49961	1.81587	0.618571	0.105657	5.65757	7.6125e-05	0.00134324	1	1
MF_0362	Fibrinopeptide A	0.222863	0.21253	0.298293	-0.0478295	0.683647	0.772659	0.372799	0.645786	0.295193	0.693478	-0.0498909	0.782762	0.913285	0.124185	0.28845	0.612161	-0.0265927	0.883212	0.999054	0.127945	0.273985	0.553376	0.155715	0.386862	0.584252	-0.0382885	0.74432	0.81852	0.362355	0.0533926	0.0969325	-0.00329724	0.978228	0.986613	0	0.760723	0.84368	0.644981	0.958563	1.17945	0.281248	0.436434	0	0
MF_0363	Fibrinopeptide A, des-ala(1)	0.13369	0.458259	0.551727	0.119328	0.30787	0.428992	0.169327	0.503023	0.644056	0.88925	0.284662	0.108356	0.373106	0.122087	0.296737	0.621036	0.281966	0.111888	0.817876	0.258449	0.0251675	0.154263	-0.0404852	0.822996	0.912517	-0.140072	0.230681	0.372394	0.153168	0.427632	0.542017	-0.00640295	0.957736	0.977969	0	0.18559	0.2826	0.332681	1.04395	0.557863	0.299916	0.451318	0	0
MF_0364	Fibrinopeptide A, phosphono-ser(3)	-0.345254	0.0490861	0.0842292	0.103458	0.377077	0.501664	0.373843	0.645786	0.69477	0.906124	-0.246986	0.165839	0.432605	0.0831998	0.477914	0.756519	-0.113488	0.529454	0.999054	0.0678222	0.563157	0.78163	0.172648	0.336661	0.535856	-0.0203076	0.862704	0.903598	-0.152802	0.42875	0.542104	0.0498893	0.679481	0.790781	0	0.0492131	0.0388064	0.0670896	0.0919557	0.733543	0.842884	0.931768	0	0
MF_0365	salicyluric glucuronide	-0.777234	1.03906e-07	4.47227e-07	-0.394679	0.000458318	0.00171505	0.444721	0.693953	0.423897	0.771905	-0.309022	0.0801422	0.329828	-0.0825514	0.481363	0.758577	0.024929	0.890473	0.999054	-0.0840094	0.473626	0.725862	0.513448	0.00224351	0.0337177	0.312251	0.00638538	0.0220264	-0.670473	6.90101e-05	0.00025551	-0.37678	0.00120078	0.00469233	1	36.8619	61.3486	0.0784098	0.173739	470.119	0.000211831	0.00220822	1	1
MF_0366	N-acetylproline	-0.748329	5.52614e-07	2.17882e-06	-0.163412	0.161257	0.258744	0.746407	0.872215	0.819539	0.951758	-0.279974	0.114552	0.383709	-0.0885892	0.449765	0.736563	-0.0205582	0.90959	0.999054	-0.0515299	0.660619	0.851804	0.42225	0.0143723	0.0658903	0.205659	0.0767068	0.164438	-0.758866	1.83132e-06	8.79887e-06	-0.110079	0.360791	0.512481	0	1.11532	0.539516	1.04128	0.756402	1.07111	0.597429	0.741543	0	0
MF_0367	eicosenoate (20:1)	-0.120655	0.5036	0.593858	-0.093542	0.424729	0.546523	0.716005	0.849177	0.0510245	0.312341	-0.066477	0.713199	0.877916	-0.155713	0.182199	0.500978	0.0113655	0.949946	0.999054	0.174357	0.134627	0.397132	0.00301129	0.986731	0.992495	0.0648853	0.580217	0.705453	-0.109646	0.571259	0.67058	-0.0342996	0.776435	0.860089	0	1.53007	0.845159	1.23301	0.67438	1.24093	0.391337	0.543994	0	0
MF_0368	linolenate [alpha or gamma; (18:3n3 or 6)]	0.0999332	0.580041	0.659166	-0.0186913	0.873538	0.910508	0.903479	0.950401	0.00827638	0.123875	0.330208	0.0605468	0.302763	-0.222384	0.0551567	0.314037	0.433896	0.0116431	0.414735	0.121108	0.300656	0.58314	-0.179005	0.318893	0.519585	0.0689984	0.556392	0.687537	-0.188853	0.326526	0.434667	0.0856057	0.477811	0.623155	0	1.33817	0.769622	1.69705	1.07642	0.788525	0.509651	0.660615	0	0
MF_0369	aconitate [cis or trans]	-0.81484	7.83858e-09	4.08952e-08	-0.702418	2.17263e-12	4.03652e-11	0.627626	0.790655	0.199431	0.593251	-0.283993	0.109225	0.37485	-0.319841	0.00515371	0.0943297	0.106803	0.554136	0.999054	-0.117452	0.315591	0.601099	0.489837	0.00381006	0.039358	0.688504	8.70003e-12	1.15167e-09	-0.787211	4.06495e-07	2.34586e-06	-0.44956	8.39e-05	0.000451016	1	1.68484	0.420139	0.849601	0.173665	1.98309	7.6125e-05	0.00134324	0	0
MF_0370	metoprolol acid metabolite	-0.609344	0.000167376	0.000474997	-0.0598694	0.609888	0.714631	0.149159	0.497899	0.067671	0.371314	-0.182146	0.310332	0.587131	-0.251077	0.0297953	0.23904	-0.131432	0.465952	0.999054	-0.306272	0.00753134	0.0875432	0.468326	0.00598304	0.0493172	0.138645	0.235514	0.379042	-0.504422	0.00526543	0.0134301	0.0376232	0.755419	0.849245	0	0.0986723	0.0157597	0.0941229	1.46285e-17	1.04834	0.36131	0.513951	0	0
MF_0371	heme	0.248329	0.163476	0.240215	0.0653201	0.577676	0.688143	0.293264	0.592841	0.799099	0.951146	0.0959479	0.595312	0.812361	0.132644	0.256602	0.581577	0.0902557	0.617421	0.999054	0.0795106	0.497714	0.744438	-0.153241	0.394543	0.591529	-0.0981605	0.402119	0.555207	0.319499	0.0911272	0.151099	0.174228	0.146181	0.258872	0	1.02991	0.771226	1.52332	0.539651	0.676096	0.0864573	0.167406	0	0
MF_0372	stearoylcarnitine (C18)	0.250668	0.159416	0.235253	0.0790191	0.500384	0.61905	0.210169	0.53474	0.957713	0.990447	-0.137643	0.444954	0.715945	-0.0265361	0.821209	0.936258	0.0696975	0.699932	0.999054	-0.024512	0.834646	0.930411	0.0127144	0.944015	0.965512	-0.0840995	0.47315	0.61556	0.318764	0.0919161	0.151919	0.118992	0.322972	0.476362	0	1.05606	0.48379	1.21136	0.330912	0.871797	0.262311	0.411718	0	0
MF_0373	laurylcarnitine (C12)	-0.425468	0.0135695	0.0273776	-0.308762	0.00703368	0.0182565	0.124524	0.472916	0.44514	0.783063	0.0952782	0.597895	0.81481	-0.150686	0.196897	0.516235	0.298345	0.0917126	0.790412	0.114137	0.329537	0.619857	0.288248	0.10379	0.236679	0.17651	0.129807	0.248193	-0.358878	0.0558957	0.100418	-0.234911	0.0486155	0.107258	0	1.76255	0.941587	1.01362	0.589856	1.73887	0.0249682	0.0636719	0	0
MF_0374	isovalerylcarnitine (C5)	0.0538147	0.766133	0.816734	-0.106245	0.364285	0.488327	0.0290356	0.309357	0.0018886	0.0588289	0.113205	0.53049	0.781152	0.295223	0.0101303	0.14304	0.290096	0.101494	0.804635	0.307994	0.00718407	0.0873591	-0.00936925	0.958729	0.971905	-0.102595	0.381092	0.531021	0.229482	0.231111	0.329748	-0.17401	0.146695	0.258917	0	1.21808	0.675898	1.04025	0.520059	1.17095	0.692379	0.813601	0	0
MF_0375	1-linoleoyl-GPC (18:2)	0.246658	0.166421	0.243158	0.312262	0.00638347	0.0168245	0.19583	0.526308	0.671427	0.900053	0.0264569	0.883804	0.955569	0.0861369	0.462458	0.744693	0.141568	0.431951	0.999054	-0.152861	0.190435	0.453266	-0.169469	0.345767	0.544478	-0.216204	0.062458	0.140849	0.172265	0.37155	0.48461	0.244769	0.0396615	0.0917065	0	0.681781	0.280298	1.61016	0.469929	0.423424	0.000131087	0.00168262	1	0
MF_0376	7-methylxanthine	-0.253496	0.154606	0.228481	0.306087	0.00756938	0.0194562	0.486638	0.719832	0.359394	0.726332	0.182374	0.309718	0.587043	0.166374	0.153693	0.470704	0.0036983	0.983704	0.999451	0.288784	0.0119805	0.112108	0.175625	0.328265	0.529013	-0.34928	0.00213053	0.00902494	-0.386322	0.0384486	0.0720824	0.125318	0.297727	0.451063	0	0.919853	1.40211	1.37585	0.952506	0.668571	0.155971	0.274239	0	0
MF_0377	1,3,7-trimethylurate	-0.412001	0.0171996	0.0339716	0.467331	2.36813e-05	0.00011246	0.236979	0.56991	0.665453	0.897725	-0.0044534	0.980377	0.988993	0.106744	0.362027	0.667921	0.0175586	0.922739	0.999054	0.317189	0.00555778	0.0817457	0.343041	0.0506541	0.147396	-0.370877	0.00105438	0.00498477	-0.358118	0.0564548	0.101246	0.351489	0.00265005	0.00951324	0	0.748861	2.44029	2.26479	2.29803	0.330654	0.0013536	0.00679285	1	0
MF_0378	3,7-dimethylurate	-0.291641	0.0996052	0.156134	0.345799	0.0023757	0.00704723	0.470867	0.71216	0.841818	0.952442	0.0674562	0.709156	0.875219	0.0508261	0.664975	0.864386	0.165473	0.357425	0.999054	0.247969	0.0319507	0.177151	0.0691348	0.702243	0.838633	-0.29688	0.00969647	0.0314023	-0.355576	0.0583575	0.104296	0.204328	0.0874101	0.173999	0	0.45948	0.528086	1.29371	1.18042	0.355163	0.0401469	0.0936475	0	0
MF_0379	1,7-dimethylurate	-0.341275	0.0519332	0.0883806	0.462785	2.90901e-05	0.000136312	0.359289	0.645786	0.659074	0.896519	0.0431012	0.811756	0.922491	0.0853958	0.466332	0.74599	0.0340195	0.850919	0.999054	0.325133	0.00442433	0.0720825	0.32979	0.0608929	0.166408	-0.398954	0.000391978	0.00220801	-0.360883	0.0544413	0.0984902	0.34841	0.00290569	0.010223	0	0.294758	0.782908	1.69645	1.55946	0.17375	0.00418625	0.0152658	1	0
MF_0380	1-methylurate	-0.844287	6.6451e-10	4.23727e-09	0.23602	0.0414938	0.0861607	0.165221	0.503023	0.898333	0.965484	-0.285456	0.107333	0.37082	0.0530272	0.651388	0.859311	0.0574656	0.750751	0.999054	0.239188	0.0387589	0.202196	0.585986	0.000339491	0.0211302	-0.231045	0.0461113	0.111743	-0.755158	2.19662e-06	1.03612e-05	0.0204218	0.865765	0.923208	0	1.07166	1.42739	1.40472	1.88698	0.762901	0.842752	0.931768	0	0
MF_0381	5-acetylamino-6-formylamino-3-methyluracil	-0.101886	0.572622	0.65289	0.456477	3.8515e-05	0.000174305	0.197721	0.526308	0.746333	0.929843	0.1711	0.341076	0.618125	0.144664	0.215602	0.534714	0.191911	0.284654	0.977603	0.339649	0.0028711	0.0568385	0.162857	0.365181	0.563033	-0.392462	0.000496622	0.00262961	-0.239275	0.211259	0.303098	0.396317	0.000622991	0.00266027	0	0.252495	0.276972	4.62798	6.51208	0.0545584	0.00408803	0.0150077	1	0
MF_0382	5-acetylamino-6-amino-3-methyluracil	-0.618909	0.000123265	0.000355677	0.377813	0.000832438	0.00286218	0.0560543	0.395647	0.724217	0.915747	-0.0536435	0.766856	0.903264	0.126382	0.279938	0.607697	0.104281	0.563584	0.999054	0.340905	0.00276299	0.0568385	0.344232	0.0498054	0.145748	-0.383668	0.000679092	0.00347419	-0.5358	0.00273899	0.00740675	0.184304	0.123898	0.227791	0	0.272055	0.374435	1.61898	1.81495	0.168041	0.0291003	0.0720202	0	0
MF_0383	indolebutyrate	-0.598922	0.000231028	0.000643267	-0.255573	0.0268947	0.0589678	0.377175	0.64937	0.421982	0.771905	-0.192668	0.282724	0.560169	-0.0264168	0.822	0.936258	-0.268125	0.131388	0.817876	-0.181933	0.118242	0.371566	0.261149	0.142116	0.295351	0.290087	0.011584	0.035975	-0.516174	0.0041518	0.0107759	-0.18733	0.117739	0.219904	0	2.69984	3.47166	0.486419	0.296048	5.55043	0.15939	0.278551	0	0
MF_0384	1-methylxanthine	-0.396509	0.0223425	0.0433869	0.351665	0.00197599	0.00610081	0.554999	0.754361	0.31061	0.696494	0.0977247	0.588482	0.812361	0.16589	0.154912	0.47133	-0.0600923	0.739743	0.999054	0.338463	0.00297663	0.0568385	0.143209	0.426578	0.622574	-0.352836	0.00190386	0.00829706	-0.592899	0.000700463	0.0021664	0.170588	0.154929	0.271189	0	2.17484	4.99124	2.88936	3.13105	0.752708	0.0476609	0.106755	0	0
MF_0385	N1-methylinosine	-0.922794	2.21271e-14	4.48183e-13	-0.804751	3.35545e-18	1.61519e-16	0.373843	0.645786	0.774627	0.950556	-0.288011	0.104087	0.366969	-0.133954	0.251892	0.576142	0.0294167	0.870908	0.999054	-0.0913611	0.435654	0.70978	0.529151	0.00154408	0.0315771	0.525956	1.26027e-06	1.73329e-05	-0.914888	3.81783e-12	9.39005e-11	-0.780203	1.06133e-15	4.6831e-14	1	4.04933	2.22355	0.599702	0.179687	6.75224	7.6125e-05	0.00134324	1	1
MF_0386	N2,N2-dimethylguanosine	-0.936163	1.27579e-15	3.87616e-14	-0.817861	3.40372e-19	2.25284e-17	0.225253	0.552699	0.373024	0.735331	-0.274783	0.121717	0.391695	-0.230849	0.0463016	0.297172	0.0528163	0.770354	0.999054	-0.174504	0.134293	0.397132	0.559264	0.000715786	0.0264074	0.609119	6.68121e-09	1.91227e-07	-0.911322	6.50249e-12	1.46023e-10	-0.772253	3.12888e-15	1.27442e-13	1	2.94273	1.56655	0.638862	0.193318	4.6062	7.6125e-05	0.00134324	1	1
MF_0387	N4-acetylcytidine	-0.919452	4.1683e-14	7.42388e-13	-0.749815	9.88966e-15	2.49361e-13	0.627626	0.790655	0.119021	0.480311	-0.343772	0.0501319	0.285008	-0.352322	0.00193518	0.0526304	-0.0367709	0.839013	0.999054	-0.258392	0.0252007	0.154263	0.511418	0.00235154	0.0337177	0.633382	1.07243e-09	5.16229e-08	-0.906502	1.29044e-11	2.61378e-10	-0.724301	9.41491e-13	2.16747e-11	1	3.14612	1.07574	0.569626	0.252897	5.52313	7.6125e-05	0.00134324	1	1
MF_0388	N6-carbamoylthreonyladenosine	-0.977273	1.89513e-22	6.52558e-20	-0.8499	5.32095e-22	8.04984e-20	0.275092	0.592841	0.618186	0.877559	-0.323175	0.0665805	0.307152	-0.194502	0.0944934	0.387862	-0.00183854	0.991898	0.999451	-0.140925	0.227825	0.503688	0.49954	0.00307871	0.0357454	0.658943	1.3023e-10	1.06088e-08	-0.963705	5.1474e-17	1.05543e-14	-0.812007	8.56348e-18	6.04582e-16	1	4.20528	3.41286	0.609526	0.128713	6.89927	7.6125e-05	0.00134324	1	1
MF_0389	orotidine	-0.970922	8.26605e-21	1.70777e-18	-0.817155	3.868e-19	2.40954e-17	0.293264	0.592841	0.97462	0.990562	-0.318822	0.0705451	0.311423	-0.149134	0.201602	0.521868	-0.0411165	0.82028	0.999054	-0.135434	0.246643	0.528633	0.475784	0.00513292	0.0453188	0.582843	4.10234e-08	9.65418e-07	-0.950709	2.96909e-15	3.06707e-13	-0.557826	4.33181e-07	3.95465e-06	1	30.0614	78.9674	0.569905	0.107023	52.7481	7.6125e-05	0.00134324	1	1
MF_0390	phenylacetylglutamine	-0.790107	4.55048e-08	2.11741e-07	-0.651114	2.53741e-10	3.19896e-09	0.44247	0.692532	0.504067	0.817384	-0.35767	0.0409938	0.267651	-0.182286	0.117519	0.415955	-0.0437907	0.8088	0.999054	-0.147926	0.20532	0.474747	0.585028	0.000349089	0.0211302	0.561705	1.57887e-07	2.8828e-06	-0.693479	3.03379e-05	0.00011916	-0.555086	5.06782e-07	4.58702e-06	1	5.20613	3.02802	0.557764	0.394708	9.33393	7.6125e-05	0.00134324	1	1
MF_0391	4-hydroxyhippurate	-0.909091	2.52727e-13	3.57626e-12	-0.560427	1.70781e-07	1.31056e-06	0.15713	0.497899	0.517703	0.82073	-0.206464	0.248998	0.52708	-0.135165	0.247593	0.572492	0.0676918	0.708184	0.999054	-0.170729	0.143057	0.40368	0.457717	0.00739811	0.0503594	0.503555	4.12327e-06	4.64526e-05	-0.858019	2.69653e-09	2.65288e-08	-0.527314	2.30404e-06	1.8769e-05	1	5.1865	4.41966	0.853962	0.583505	6.07345	0.00123373	0.00627769	1	1
MF_0392	5,6-dihydrouridine	-0.96357	2.58696e-19	2.05564e-17	-0.829104	4.11165e-20	3.9584e-18	0.41883	0.675533	0.239145	0.648619	-0.321166	0.068388	0.307152	-0.287218	0.0124725	0.153707	-0.0265753	0.883288	0.999054	-0.269929	0.0191783	0.131818	0.498035	0.00318352	0.0357454	0.628813	1.53192e-09	6.96448e-08	-0.963374	5.80655e-17	1.05543e-14	-0.848278	9.99286e-21	2.11649e-18	1	3.57703	2.31735	0.646388	0.172178	5.53388	7.6125e-05	0.00134324	1	1
MF_0393	3-(3-amino-3-carboxypropyl)uridine	-0.979278	4.59e-23	3.86016e-20	-0.892752	5.4924e-27	1.93882e-24	0.395951	0.659407	0.584964	0.864556	-0.343437	0.0503707	0.285008	-0.181089	0.119988	0.415955	-0.000668561	0.997054	0.999726	-0.153652	0.188125	0.453266	0.514931	0.00216737	0.0337177	0.626861	1.78096e-09	6.98531e-08	-0.963225	6.13031e-17	1.05543e-14	-0.867072	1.44776e-22	6.76906e-20	1	4.69464	3.22451	0.625814	0.185874	7.50165	7.6125e-05	0.00134324	1	1
MF_0394	1-arachidonylglycerol (20:4)	0.268048	0.131503	0.198891	-0.213416	0.0659987	0.125481	0.0476241	0.381362	0.115526	0.477899	0.0346618	0.848136	0.940048	-0.126419	0.279799	0.607697	0.116162	0.519733	0.999054	0.0657498	0.575171	0.787976	0.0879967	0.626288	0.789934	0.168223	0.149108	0.274618	0.247542	0.195432	0.283955	-0.102355	0.39567	0.548625	0	0.96698	0.562183	0.367647	0.170559	2.63018	0.00454672	0.0158986	1	0
MF_0395	cysteine-glutathione disulfide	0.193542	0.280502	0.370536	0.139652	0.232097	0.342045	0.683939	0.823096	0.253724	0.661808	0.060709	0.737165	0.891677	0.0579459	0.621438	0.842483	-0.029457	0.870733	0.999054	-0.0916109	0.434394	0.70978	-0.294252	0.0964724	0.22445	-0.225513	0.0517346	0.122566	0.146544	0.448114	0.559737	0.0484339	0.688344	0.797546	0	0.728596	0.53373	1.46297	1.12781	0.498025	0.0544684	0.119336	0	0
MF_0396	5-methyluridine (ribothymidine)	-0.530749	0.001485	0.00375063	-0.208848	0.0721481	0.134516	0.225253	0.552699	0.595947	0.869295	-0.178165	0.321206	0.596773	0.117408	0.315776	0.63818	0.116162	0.519733	0.999054	-0.0287086	0.806845	0.918762	0.0821414	0.649511	0.80449	0.198726	0.0874128	0.183046	-0.439433	0.0170745	0.0366693	0.0284649	0.813712	0.883816	0	1.00176	0.215834	0.946739	0.15608	1.05812	0.235273	0.374111	0	0
MF_0397	isovalerylglycine	-0.687166	1.00074e-05	3.33471e-05	-0.378181	0.000821932	0.00283526	0.00860226	0.185128	0.869173	0.961812	-0.101474	0.574184	0.802615	-0.0702529	0.549219	0.798225	0.176667	0.325357	0.999054	-0.109545	0.349494	0.640147	0.443831	0.00967328	0.055824	0.254708	0.027433	0.0733626	-0.548326	0.0020728	0.00572515	-0.362407	0.00189761	0.0071515	1	1.31428	0.654499	0.792065	0.293071	1.6593	0.0750224	0.15115	0	0
MF_0398	7-methylguanine	-0.737968	9.5377e-07	3.56972e-06	-0.6176	3.5878e-09	3.79948e-08	0.517786	0.734716	0.774625	0.950556	-0.0880779	0.625969	0.838117	-0.114461	0.328159	0.648082	0.150259	0.403918	0.999054	-0.142178	0.223676	0.497631	0.457549	0.00742254	0.0503594	0.502128	4.43411e-06	4.89138e-05	-0.700716	2.30641e-05	9.19893e-05	-0.405047	0.000458575	0.00202346	1	1.37676	0.35136	0.84005	0.201524	1.6389	0.000606304	0.00399576	0	0
MF_0399	1-stearoyl-GPE (18:0)	0.0551471	0.760509	0.813921	0.0515789	0.660316	0.755973	0.0052845	0.155968	0.552602	0.843235	-0.337743	0.054569	0.293592	-0.0261586	0.823712	0.936258	-0.0718703	0.691029	0.999054	-0.201472	0.083039	0.306405	0.0138854	0.938867	0.962906	0.103725	0.375837	0.526471	0.128537	0.506362	0.613934	0.227667	0.0562025	0.121715	0	0.787789	0.227163	1.01074	0.204775	0.779415	0.0295586	0.0720202	0	0
MF_0400	3-methylcytidine	-0.00301306	0.986723	0.988637	0.187578	0.107064	0.185486	0.903318	0.950401	0.270046	0.677743	0.0075478	0.966748	0.982924	0.220517	0.0572851	0.319289	0.174619	0.331086	0.999054	0.0844662	0.471216	0.725404	0.0341852	0.850201	0.921659	-0.208217	0.0730326	0.159139	0.0098586	0.95952	0.977499	0.297875	0.0116378	0.033955	0	0.732204	0.340965	0.932471	0.244176	0.78523	0.146767	0.259593	0	0
MF_0401	N1-Methyl-2-pyridone-5-carboxamide	-0.863302	1.01367e-10	7.99332e-10	-0.59724	1.5486e-08	1.4638e-07	0.716005	0.849177	0.710514	0.909836	-0.365372	0.0365388	0.255677	-0.116781	0.318383	0.640058	-0.0377737	0.834682	0.999054	-0.202184	0.0819349	0.304453	0.470096	0.005771	0.048467	0.403302	0.000333618	0.00194122	-0.891965	8.30976e-11	1.34125e-09	-0.635861	2.55251e-09	3.59178e-08	1	3.6556	3.51075	0.630733	0.199423	5.79581	0.000606304	0.00399576	1	1
MF_0402	1-docosahexaenoylglycerol (22:6)	0.165441	0.357518	0.447656	-0.0714777	0.54226	0.655541	0.0052845	0.155968	0.127075	0.49294	-0.228567	0.200754	0.468124	-0.184878	0.112304	0.413381	0.00417851	0.981588	0.999451	0.017582	0.880986	0.946404	0.0506901	0.779366	0.889597	0.0682816	0.56051	0.689408	0.141761	0.463227	0.573757	0.00141477	0.990657	0.99213	0	0.826256	0.550584	0.555153	0.329283	1.48834	0.310871	0.463974	0	0
MF_0403	gamma-glutamylisoleucine	-0.845922	5.70958e-10	3.70943e-09	-0.686515	1.0542e-11	1.77206e-10	0.777209	0.891073	0.270073	0.677743	-0.402546	0.0202051	0.212978	0.00455675	0.96905	0.986284	-0.046465	0.797358	0.999054	0.0400185	0.733189	0.882165	0.481974	0.0045083	0.0419556	0.491984	7.36515e-06	7.49971e-05	-0.807922	1.16436e-07	7.47068e-07	-0.604074	2.44171e-08	2.84151e-07	1	1.8642	0.518459	0.730807	0.280583	2.55088	0.000222034	0.00220822	1	1
MF_0404	oleoylcarnitine (C18:1)	0.107286	0.552333	0.636076	-0.178522	0.12542	0.212852	0.517786	0.734716	0.303636	0.695926	-0.00870732	0.961643	0.981698	-0.117999	0.313326	0.636875	0.212602	0.234891	0.953737	0.0101647	0.931027	0.967478	0.0471769	0.794319	0.897737	0.188238	0.105812	0.210425	0.0816377	0.673756	0.763147	-0.0367832	0.760715	0.853369	0	1.19281	0.49076	1.06995	0.304936	1.11483	0.741634	0.853152	0	0
MF_0405	gamma-glutamyl-2-aminobutyrate	0.240424	0.177742	0.256435	0.0849575	0.468631	0.58662	0.322916	0.619008	0.892784	0.965484	0.0788237	0.662817	0.85099	0.0596666	0.611101	0.838285	-0.183583	0.306465	0.995529	0.066806	0.569033	0.784794	-0.200457	0.263337	0.461229	-0.0628115	0.592403	0.714527	0.165279	0.391544	0.503693	0.126227	0.294209	0.447012	0	0.620618	0.479464	0.756617	0.451678	0.820254	0.361739	0.513951	0	0
MF_0406	2-methylbutyrylcarnitine (C5)	-0.872326	3.75425e-11	3.34323e-10	-0.329284	0.00391786	0.0110346	0.169327	0.503023	0.126729	0.49294	-0.315808	0.073396	0.31671	0.061347	0.601078	0.832318	-0.0616747	0.733135	0.999054	0.0703224	0.548823	0.770827	0.423756	0.0139918	0.0650081	0.136236	0.243831	0.388297	-0.836428	1.59332e-08	1.28586e-07	-0.342368	0.00347215	0.0120558	1	1.38576	0.825973	0.915011	0.672899	1.51448	0.210141	0.340289	0	0
MF_0407	phenol sulfate	-0.710896	3.54954e-06	1.22631e-05	-0.286117	0.0128289	0.0310887	0.169327	0.503023	0.538505	0.834959	-0.269257	0.129705	0.394075	0.0552791	0.637605	0.852555	0.0681932	0.706118	0.999054	0.0197461	0.866465	0.942081	0.396487	0.0223508	0.0861739	0.0613841	0.600858	0.719794	-0.570713	0.0012252	0.00354571	-0.315849	0.00729184	0.0231894	1	2.60675	2.48784	0.480522	0.221178	5.42484	0.0210085	0.0553814	0	0
MF_0408	1-palmitoleoyl-GPC (16:1)	0.357955	0.0408217	0.0725797	0.118578	0.310944	0.431007	0.41883	0.675533	0.915545	0.972479	0.0468856	0.795563	0.913285	0.0451973	0.700206	0.876577	0.136721	0.448038	0.999054	-0.0564498	0.630486	0.827414	-0.187369	0.296422	0.494676	0.0276107	0.814096	0.872599	0.380177	0.0419142	0.077873	0.290362	0.0140347	0.0395285	0	0.755954	0.315488	0.971807	0.188944	0.777885	0.0750224	0.15115	0	0
MF_0409	hexanoylglycine	-0.671551	1.88129e-05	6.09207e-05	-0.432842	0.000105098	0.000445195	0.680436	0.823096	0.148487	0.52346	-0.26121	0.14202	0.407518	-0.284097	0.0135056	0.164395	-0.173195	0.335107	0.999054	-0.210433	0.0699637	0.27854	0.255344	0.15152	0.308291	0.36217	0.00140832	0.00642848	-0.597053	0.000628006	0.00196585	-0.32842	0.00517061	0.0169002	1	1.74981	1.71166	0.711378	0.754968	2.45974	0.0757988	0.152154	0	0
MF_0410	glutamine_degradant	-0.414439	0.0164885	0.0326921	-0.534556	7.81414e-07	5.40861e-06	0.0122036	0.2001	0.00151998	0.0555098	0.121735	0.49976	0.755126	0.197181	0.0899533	0.378028	0.0671904	0.710253	0.999054	0.0347977	0.766936	0.898435	0.0137181	0.939603	0.962906	0.348901	0.00215607	0.00906061	-0.484804	0.00769007	0.018869	-0.536031	1.45335e-06	1.2513e-05	1	2.09153	1.35526	0.496599	0.339625	4.2117	0.000369931	0.00281045	1	1
MF_0411	2-hydroxy-3-methylvalerate	-0.407754	0.0185	0.0361942	-0.34256	0.00262609	0.00768241	0.466854	0.707127	0.000545927	0.0353712	0.0274615	0.879423	0.955252	0.231697	0.0454833	0.294847	0.0645161	0.721318	0.999054	0.237721	0.0400061	0.205972	0.191217	0.286433	0.484569	0.196435	0.0911998	0.1879	-0.396235	0.0333451	0.0641443	-0.398341	0.000580704	0.00249986	0	3.79433	4.70015	0.635943	0.314427	5.96647	0.00242015	0.00976991	1	0
MF_0412	testosterone sulfate	-0.149551	0.406164	0.50008	0.029756	0.799942	0.859001	0.0253473	0.294174	6.90326e-06	0.00202107	0.0913929	0.612977	0.826638	0.380688	0.000753597	0.0332525	0.115264	0.522991	0.999054	0.137316	0.240077	0.519953	0.177887	0.321973	0.522132	-0.0634938	0.588381	0.710486	-0.0714486	0.712643	0.797573	0.115688	0.336687	0.489768	0	0.397273	0.328557	0.287842	0.26421	1.38018	0.243084	0.385412	0	0
MF_0413	homostachydrine	-0.329545	0.0610964	0.102124	0.152034	0.192874	0.298656	0.903479	0.950401	0.350708	0.719766	-0.355158	0.0425376	0.274633	0.0860657	0.46283	0.744693	-0.156443	0.384619	0.999054	0.0898673	0.443227	0.711759	0.228858	0.200165	0.38226	-0.177477	0.127683	0.245401	-0.184382	0.338318	0.447481	0.131404	0.274693	0.424052	0	1.35854	1.69984	1.5868	0.94316	0.856151	0.166145	0.284003	0	0
MF_0414	1-arachidonoyl-GPC (20:4n6)	0.349933	0.0458987	0.0795526	0.216956	0.0615294	0.119039	0.935565	0.960675	0.168013	0.547463	0.302579	0.0869803	0.337292	0.126863	0.278099	0.607697	0.205582	0.251069	0.96251	0.113184	0.333618	0.623107	-0.206106	0.249837	0.444202	-0.0352535	0.763971	0.833209	0.31535	0.0956465	0.15683	0.271109	0.0222034	0.0573498	0	0.836772	0.235371	1.09339	0.284703	0.765304	0.0409457	0.0943044	0	0
MF_0415	2-palmitoleoyl-GPC (16:1)	0.500798	0.00299344	0.00712495	-0.139189	0.233665	0.343367	0.00946885	0.188674	0.305828	0.695926	-0.127299	0.480214	0.745728	0.0254524	0.828398	0.936258	-0.206773	0.248275	0.96251	-0.0095731	0.935033	0.967937	-0.178272	0.320911	0.522001	0.337864	0.00303126	0.0117571	0.445626	0.0154056	0.0339082	0.165904	0.166749	0.289005	0	0.673935	0.580793	0.765696	0.400563	0.880161	0.463806	0.616453	0	0
MF_0416	2-palmitoyl-GPC (16:0)	0.380348	0.0289998	0.0539762	0.166629	0.153056	0.248598	0.0136716	0.210787	0.581327	0.86343	-0.0885802	0.623993	0.838117	0.0840151	0.473596	0.754193	0.0824001	0.648478	0.999054	0.0506455	0.666095	0.853732	-0.173819	0.333343	0.533425	-0.0895499	0.444846	0.589563	0.406495	0.0286531	0.0563784	0.208745	0.0806384	0.163281	0	0.755016	0.230811	1.10899	0.131622	0.680816	0.00123373	0.00627769	0	0
MF_0417	1-palmitoyl-GPE (16:0)	-0.110963	0.538716	0.627388	-0.0939118	0.422892	0.544821	0.124524	0.472916	0.840315	0.951758	-0.272773	0.124579	0.391801	-0.0502951	0.668269	0.864386	0.0610062	0.735924	0.999054	-0.249017	0.0312098	0.173954	0.161941	0.367922	0.564731	0.169009	0.14719	0.271558	-0.028877	0.881792	0.919164	0.0872116	0.469561	0.615427	0	0.919867	0.32221	0.940087	0.25395	0.978491	1	1	0	0
MF_0418	1-oleoyl-GPE (18:1)	0.0280749	0.876751	0.905683	0.188051	0.106166	0.184676	1	1	0.742347	0.925966	0.0152378	0.932926	0.970846	0.0571445	0.626278	0.845458	0.16129	0.369875	0.999054	-0.103695	0.375976	0.66862	-0.0396487	0.826597	0.912517	0.0609287	0.603567	0.719794	-0.0667861	0.730682	0.808997	0.294142	0.01278	0.0363818	0	0.927742	0.635924	1.44394	0.701367	0.642509	0.0409457	0.0943044	0	0
MF_0419	1-linoleoyl-GPE (18:2)	0.143048	0.427102	0.520279	0.228279	0.0488566	0.0987388	0.466854	0.707127	0.807301	0.951146	0.0058607	0.974178	0.986594	0.0345601	0.768483	0.913291	0.153936	0.392378	0.999054	-0.163005	0.162319	0.4276	-0.174153	0.332399	0.533181	-0.0564455	0.630513	0.740359	0.0442089	0.819871	0.874924	0.297436	0.0117672	0.033955	0	0.760855	0.50118	1.62325	0.744144	0.468724	0.00194117	0.0083608	1	0
MF_0420	1-arachidonoyl-GPE (20:4n6)	0.0631684	0.726915	0.784643	0.196415	0.0912325	0.162652	0.373843	0.645786	0.545531	0.839705	-0.0879104	0.626628	0.838117	0.118177	0.312595	0.636875	0.151095	0.401278	0.999054	0.0894975	0.445113	0.712739	-0.106232	0.556268	0.73519	0.0427255	0.715884	0.801397	0.0406798	0.834044	0.883659	0.359203	0.00209551	0.00775923	0	0.859248	0.398621	1.1094	0.214922	0.774516	0.0122228	0.035375	0	0
MF_0421	N-acetylcitrulline	-0.842862	7.57324e-10	4.77022e-09	-0.591859	2.24125e-08	2.06389e-07	0.544155	0.744704	0.362231	0.726519	-0.449247	0.00872394	0.150197	-0.0700794	0.550209	0.798225	-0.130413	0.469448	0.999054	0.0358176	0.760307	0.896659	0.587064	0.000328978	0.0211302	0.544608	4.3937e-07	6.68302e-06	-0.853572	3.9778e-09	3.73552e-08	-0.501055	8.56792e-06	6.21467e-05	1	4.0811	3.94395	0.625664	0.406383	6.52283	0.0346518	0.0820073	0	0
MF_0422	2-hydroxypalmitate	0.246992	0.165829	0.242981	-0.12128	0.299965	0.420113	0.656574	0.806469	0.907136	0.965484	0.252177	0.156836	0.425228	0.0558202	0.63431	0.850297	0.473174	0.00541781	0.331856	0.310047	0.00678847	0.0858276	0.00117106	0.994839	0.999447	0.158193	0.175249	0.30177	0.148351	0.442476	0.554034	0.0446813	0.711388	0.814443	0	1.04118	0.224671	1.02198	0.137245	1.01879	0.552885	0.702504	0	0
MF_0423	docosapentaenoate (n6 DPA; 22:5n6)	0.318516	0.0708303	0.115407	-0.0269986	0.818147	0.867853	0.839828	0.924886	0.116531	0.478319	0.216678	0.225826	0.501453	-0.116311	0.320348	0.641301	0.391442	0.0242778	0.545194	0.133044	0.255158	0.533489	-0.0918445	0.611215	0.776612	0.0539833	0.645522	0.752599	0.330557	0.0798745	0.134226	0.142	0.237494	0.377756	0	1.23282	0.61005	1.13033	0.820437	1.09067	0.509651	0.660615	0	0
MF_0424	gulonate	-0.964238	1.95046e-19	1.67902e-17	-0.850925	4.22402e-22	7.4554e-20	0.241094	0.56991	0.656031	0.894127	-0.333725	0.057696	0.30101	-0.150672	0.196939	0.516235	0.0143741	0.93672	0.999054	-0.127524	0.27558	0.553376	0.498202	0.00317173	0.0357454	0.62739	1.70988e-09	6.96448e-08	-0.943026	2.00448e-14	1.29414e-12	-0.844166	2.33899e-20	3.11941e-18	1	8.18885	8.3477	0.538804	0.186571	15.1982	7.6125e-05	0.00134324	1	1
MF_0425	isobutyrylglycine	-0.828877	2.56209e-09	1.44625e-08	-0.421106	0.000168444	0.000691405	0.0574512	0.395647	0.7731	0.950556	-0.147522	0.412632	0.680707	-0.0514556	0.661079	0.864299	0.038108	0.833239	0.999054	-0.172893	0.137984	0.399902	0.412715	0.0169889	0.0722203	0.340086	0.00283313	0.0111951	-0.726643	8.0624e-06	3.48471e-05	-0.363966	0.00180755	0.00688558	1	1.7831	1.38779	0.492922	0.249315	3.61742	0.00970326	0.0305039	1	1
MF_0426	glutarylcarnitine (C5-DC)	-0.871992	3.90009e-11	3.41423e-10	-0.561337	1.61499e-07	1.25756e-06	0.0355554	0.343259	0.0980584	0.453466	-0.191896	0.284694	0.560169	-0.048686	0.67829	0.867987	0.0332609	0.854207	0.999054	-0.0727105	0.5353	0.767242	0.423589	0.0140337	0.0650081	0.324213	0.00454415	0.016537	-0.837924	1.42072e-08	1.16476e-07	-0.57122	1.97048e-07	1.96862e-06	1	2.11018	1.5785	0.690312	0.168718	3.05684	0.00194117	0.0083608	1	1
MF_0427	tiglylcarnitine (C5:1-DC)	-0.825535	3.37363e-09	1.87364e-08	-0.359033	0.00156006	0.00493165	0.134748	0.490124	0.983079	0.990562	-0.210148	0.240466	0.51452	-0.00627977	0.957356	0.985758	0.00885843	0.960978	0.999054	-0.0224064	0.848675	0.935989	0.393308	0.0235496	0.0894365	0.174916	0.133364	0.251751	-0.752257	2.52704e-06	1.17697e-05	-0.389149	0.0007963	0.00326853	1	1.80826	1.09631	0.828686	0.385711	2.18209	0.0122228	0.035375	1	1
MF_0428	hydroquinone sulfate	-0.773352	1.31884e-07	5.58344e-07	-0.306843	0.0074145	0.0191511	0.491242	0.719832	0.983076	0.990562	-0.228279	0.201338	0.468355	-0.0115502	0.921654	0.977074	-0.00100452	0.995573	0.999451	-0.0143706	0.902607	0.953234	0.31571	0.0734898	0.188375	0.0783887	0.503819	0.643599	-0.688615	3.63162e-05	0.000141033	-0.451775	7.66198e-05	0.000413982	1	7.40607	8.73413	0.520946	0.240306	14.2166	0.000977575	0.00526831	1	1
MF_0429	catechol sulfate	-0.784759	6.45591e-08	2.89955e-07	0.0482219	0.681191	0.77153	0.124524	0.472916	0.840315	0.951758	-0.0830544	0.645868	0.847552	0.0182555	0.876463	0.959746	0.0675247	0.708873	0.999054	0.0220934	0.850764	0.935989	0.268842	0.130321	0.279298	-0.0520762	0.657246	0.759851	-0.814462	7.60336e-08	5.16729e-07	-0.00649922	0.957101	0.977969	0	1.67391	1.39938	1.6586	1.29119	1.00923	0.791971	0.895058	0	0
MF_0430	cholesterol sulfate	0.455214	0.00777069	0.0167232	0.290299	0.0115207	0.0281764	0.87155	0.931035	0.000381459	0.0288546	0.210818	0.238936	0.513961	0.385587	0.000634741	0.0292257	0.348487	0.0468654	0.680996	0.20382	0.0794398	0.299047	0.0175659	0.922707	0.960947	-0.347155	0.0022773	0.00937717	0.42928	0.0201327	0.0422705	0.254931	0.0319091	0.077504	0	0.732185	0.340602	1.16849	0.139637	0.626608	0.00300514	0.0116997	0	0
MF_0431	7-alpha-hydroxy-3-oxo-4-cholestenoate (7-Hoca)	0.263703	0.138117	0.207075	0.209303	0.0715154	0.133571	0.41883	0.675533	0.438844	0.77715	0.478233	0.00487751	0.138948	0.12064	0.302542	0.624547	0.471168	0.00564582	0.331856	0.142789	0.221672	0.497106	-0.286408	0.106115	0.239369	-0.117346	0.316033	0.464187	0.130287	0.500545	0.608309	0.242074	0.0419613	0.0959762	0	0.810395	0.205075	1.04683	0.166499	0.774145	0.00835142	0.0265595	0	0
MF_0432	3beta,7alpha-dihydroxy-5-cholestenoate	0.175802	0.32777	0.418524	0.0428993	0.714778	0.795951	0.0432663	0.368961	0.790387	0.951146	0.599298	0.000228401	0.0337054	0.061419	0.60065	0.832318	0.434063	0.0116073	0.414735	0.0494935	0.673255	0.85745	-0.167294	0.352083	0.552738	0.0707188	0.546567	0.68065	-0.0600326	0.75706	0.825797	0.0334778	0.781658	0.864969	0	0.633605	0.403907	1.04846	0.723836	0.60432	0.111491	0.207435	0	0
MF_0433	N-acetyl-aspartyl-glutamate (NAAG)	-0.656417	3.35124e-05	0.000105544	-0.407427	0.000285724	0.00112014	0.0235947	0.280153	0.848526	0.956046	-0.0473879	0.793419	0.913285	-0.0707716	0.546267	0.798225	0.169814	0.34477	0.999054	-0.212618	0.0670412	0.273064	0.187537	0.295984	0.494676	0.164197	0.159226	0.284352	-0.451773	0.0138852	0.031197	-0.481069	2.16997e-05	0.000136786	1	1.50423	0.645486	0.849239	0.375795	1.77126	0.00457775	0.0158986	0	0
MF_0434	tetradecanedioate (C14-DC)	-0.197527	0.270526	0.360585	-0.16771	0.150371	0.245366	0.105899	0.457714	0.531525	0.833697	0.238781	0.180812	0.443863	-0.089056	0.447371	0.736563	0.200067	0.264288	0.977357	-0.0396771	0.735382	0.882165	0.114596	0.525415	0.710304	0.196677	0.0907939	0.187428	-0.145315	0.451974	0.562517	0.0363372	0.763531	0.853517	0	1.24126	0.675963	1.4122	0.932986	0.878951	0.291421	0.439139	0	0
MF_0435	hexadecanedioate (C16-DC)	-0.10127	0.574957	0.65483	-0.108592	0.353728	0.475982	0.0974534	0.441532	0.856932	0.956261	0.317147	0.0721181	0.31671	0.0207332	0.859855	0.951263	0.206752	0.248323	0.96251	0.086951	0.458223	0.717299	0.0595567	0.741984	0.860235	0.125586	0.283003	0.429369	-0.117681	0.543206	0.646466	0.0555621	0.645358	0.764743	0	1.3178	0.989996	1.60821	1.00765	0.819422	0.235273	0.374111	0	0
MF_0436	octadecanedioate (C18-DC)	0.292112	0.0990337	0.155474	0.0311238	0.79095	0.851236	0.777209	0.891073	0.426406	0.771905	0.461655	0.00684265	0.149398	0.119956	0.30531	0.629034	0.229316	0.199241	0.91474	0.202298	0.0817593	0.304453	-0.221832	0.214709	0.397481	0.00428394	0.970902	0.979525	0.00158632	0.993484	0.994624	0.142203	0.236819	0.377698	0	1.29724	1.35958	1.66647	1.22719	0.778436	0.187249	0.30991	0	0
MF_0437	undecanedioate (C11-DC)	-0.738971	9.05706e-07	3.40216e-06	-0.374708	0.000925917	0.00313274	0.14561	0.497899	0.97462	0.990562	-0.156564	0.384247	0.656957	-0.0607899	0.604393	0.832318	0.0996156	0.581251	0.999054	-0.0339581	0.772406	0.903346	0.530322	0.00150057	0.0315771	0.211777	0.0681537	0.14974	-0.732455	6.26772e-06	2.7669e-05	-0.265894	0.0250128	0.0632186	0	1.36894	0.476549	1.35574	0.569178	1.00974	0.791971	0.895058	0	0
MF_0438	glycerophosphoethanolamine	0.626003	9.76059e-05	0.000284822	0.302589	0.0083237	0.0211386	0.00466088	0.150459	0.63321	0.881169	-0.0480577	0.790563	0.913285	0.0994938	0.395726	0.69383	0.00952699	0.958035	0.999054	0.000739766	0.994974	0.997849	-0.341113	0.0520522	0.149298	-0.212389	0.0673421	0.148574	0.636458	0.000205974	0.000695331	0.277933	0.0189367	0.0511582	0	0.727857	0.205079	1.11014	0.224916	0.655642	0.000977575	0.00526831	0	0
MF_0439	3-(3-hydroxyphenyl)propionate	-0.553103	0.000842685	0.002215	0.235251	0.0421818	0.0869077	0.168971	0.503023	0.625383	0.878949	0.162226	0.367069	0.638354	0.0130976	0.911198	0.97301	0.256106	0.150262	0.830713	0.0715054	0.542104	0.767242	0.0325659	0.857222	0.926266	-0.0856522	0.46499	0.608727	-0.704612	1.98345e-05	8.00352e-05	0.237992	0.0456545	0.101359	0	0.803604	0.490663	1.38917	1.80224	0.578479	1	1	0	0
MF_0440	1-arachidonoyl-GPI (20:4)	0.504345	0.00276398	0.00663998	0.154595	0.185397	0.291299	0.0321615	0.325714	0.378754	0.741406	0.0775286	0.668038	0.852817	0.0798001	0.496145	0.759273	0.189704	0.290335	0.977603	0.269446	0.0194035	0.131818	-0.0376412	0.835254	0.914971	-0.152144	0.19255	0.323154	0.594027	0.0006801	0.00210974	0.128783	0.284461	0.435954	0	0.967344	0.22905	1.18533	0.373709	0.816098	0.146881	0.259593	0	0
MF_0441	1-palmitoyl-GPI (16:0)	0.599933	0.000224023	0.000627144	-0.0839035	0.474186	0.592872	0.0108771	0.190441	0.272349	0.680307	-0.149866	0.405162	0.675733	-0.221844	0.0557651	0.315803	-0.064349	0.722011	0.999054	-0.216347	0.0622799	0.262767	-0.146717	0.415216	0.611866	0.155478	0.182867	0.311909	0.637469	0.00019976	0.000676564	0.0203023	0.866543	0.923208	0	0.886761	0.410121	0.755642	0.219936	1.17352	0.391337	0.543994	0	0
MF_0442	glycolithocholate sulfate	0.052139	0.773222	0.823441	0.018037	0.87793	0.913084	0.967756	0.977216	0.038647	0.276997	0.12994	0.471075	0.738423	0.215007	0.0639577	0.330114	0.174996	0.330029	0.999054	0.338656	0.00295923	0.0568385	0.135174	0.45324	0.645878	0.0609287	0.603567	0.719794	0.00686956	0.971787	0.985139	0.11933	0.321592	0.474987	0	2.77054	4.48667	1.97889	2.84711	1.40005	0.741634	0.853152	0	0
MF_0443	taurolithocholate 3-sulfate	-0.130122	0.470448	0.561818	-0.0502903	0.668299	0.763462	0.746202	0.872215	0.184799	0.570562	0.15326	0.394486	0.665857	0.157171	0.178088	0.49893	-0.0665775	0.712784	0.999054	0.309516	0.0068889	0.0858276	0.109837	0.542869	0.724526	0.0793342	0.498671	0.638564	-0.217247	0.25762	0.361578	0.049755	0.680298	0.790818	0	1.84917	3.62439	2.2866	4.28706	0.808696	0.894964	0.974348	0	0
MF_0444	deoxycarnitine	-0.455548	0.00772003	0.0166837	-0.506561	3.53393e-06	2.03393e-05	0.019052	0.246694	0.0948681	0.447503	0.0363363	0.840891	0.938645	0.0818085	0.485331	0.758781	0.0951028	0.598573	0.999054	-0.0872788	0.456523	0.717299	0.231535	0.194809	0.374048	0.376605	0.000867743	0.00423474	-0.337607	0.0732765	0.125322	-0.422694	0.000240493	0.00112691	0	1.30648	0.3879	0.917945	0.154441	1.42327	0.0122228	0.035375	0	0
MF_0445	N6-succinyladenosine	-0.944807	1.42107e-16	5.87185e-15	-0.856823	1.07978e-22	2.28697e-20	0.670988	0.821403	0.422384	0.771905	-0.316156	0.0730623	0.31671	-0.288817	0.0119703	0.153707	-0.0649883	0.71936	0.999054	-0.177158	0.128381	0.386238	0.430724	0.0123391	0.0617274	0.701931	2.28383e-12	8.69783e-10	-0.935409	1.04196e-13	5.0435e-12	-0.804915	2.7063e-17	1.68586e-15	1	4.07837	3.26262	0.313533	0.127601	13.0078	6.92602e-05	0.00134324	1	1
MF_0446	1-ribosyl-imidazoleacetate	-0.927807	8.09675e-15	1.77956e-13	-0.70743	1.29238e-12	2.47458e-11	0.0895551	0.441532	0.179755	0.563613	-0.226055	0.205883	0.472615	0.0717124	0.540932	0.798225	0.0509778	0.778146	0.999054	0.00778182	0.94717	0.977634	0.414555	0.0164552	0.0711221	0.412428	0.000236146	0.00145395	-0.933259	1.60067e-13	6.35957e-12	-0.729919	5.13905e-13	1.23688e-11	1	6.32694	6.01243	0.484406	0.250616	13.0612	7.6125e-05	0.00134324	1	1
MF_0447	N2-acetyllysine	-0.836141	1.3798e-09	8.19155e-09	-0.628715	1.54368e-09	1.7208e-08	0.350252	0.635513	0.865348	0.960591	-0.349597	0.0461217	0.275942	-0.075671	0.518766	0.777643	-0.0703618	0.697206	0.999054	-0.0846676	0.470156	0.725404	0.461891	0.00681063	0.0503594	0.42845	0.000125645	0.000869663	-0.789358	3.59389e-07	2.09745e-06	-0.632304	3.32858e-09	4.51919e-08	1	1.88948	1.1006	0.419184	0.241153	4.50753	0.00014695	0.00182686	1	1
MF_0448	alpha-hydroxycaproate	0.336219	0.0557393	0.0940828	0.269993	0.0191487	0.0437979	0.460605	0.707127	0.0741755	0.394733	0.0204616	0.910013	0.968119	-0.0297184	0.800189	0.929789	0.0577972	0.749359	0.999054	-0.0374497	0.749735	0.892101	0.047926	0.791125	0.895106	-0.110115	0.346974	0.497978	0.372595	0.0465293	0.0858299	0.230908	0.0526966	0.115301	0	1.47767	1.64531	0.914334	0.451339	1.61611	0.546473	0.702504	0	0
MF_0449	3,4-dihydroxybutyrate	-0.653075	3.79075e-05	0.000118662	-0.560882	1.66079e-07	1.28378e-06	0.15713	0.497899	0.256498	0.662515	-0.215339	0.228779	0.502827	-0.181131	0.119902	0.415955	0.106301	0.556009	0.999054	-0.208216	0.0730342	0.283542	0.387286	0.0259665	0.0943242	0.449671	5.18175e-05	0.000415717	-0.587147	0.000812852	0.00246239	-0.511317	5.19508e-06	3.98666e-05	1	6.7333	6.32925	0.983204	0.957413	6.84833	0.000369931	0.00281045	1	1
MF_0450	indoleacetylglutamine	-0.796789	2.89746e-08	1.36049e-07	-0.666962	6.44242e-11	9.60918e-10	0.0784325	0.430926	0.444427	0.783063	-0.273085	0.124131	0.391801	-0.188717	0.104912	0.402903	-0.0454165	0.801839	0.999054	-0.190019	0.102492	0.347883	0.528757	0.00155899	0.0315771	0.475037	1.65973e-05	0.000154618	-0.680344	4.89332e-05	0.000184482	-0.641064	1.72017e-09	2.49542e-08	1	6.44405	6.83783	0.23938	0.226476	26.9197	0.000471458	0.00330685	1	1
MF_0451	hexanoylglutamine	-0.860294	1.38976e-10	1.03283e-09	-0.533087	8.48687e-07	5.8361e-06	0.517786	0.734716	0.0238951	0.218146	-0.206129	0.249784	0.527662	-0.265061	0.0215499	0.203762	0.0289153	0.873091	0.999054	-0.0980048	0.40287	0.682622	0.403179	0.0199912	0.0797334	0.403558	0.000330442	0.00194122	-0.783228	5.08967e-07	2.84196e-06	-0.487449	1.62317e-05	0.000106766	1	7.12747	12.724	0.719164	0.529724	9.91077	0.00155069	0.00734396	1	1
MF_0452	N6-acetyllysine	-0.914773	9.67604e-14	1.61215e-12	-0.78091	1.42459e-16	5.0288e-15	0.54429	0.744704	0.671427	0.900053	-0.35047	0.0455442	0.275942	-0.261871	0.0232356	0.213969	-0.011867	0.947741	0.999054	-0.222214	0.0553471	0.248359	0.45872	0.00725303	0.0503594	0.638847	6.94594e-10	3.91534e-08	-0.865535	1.35556e-09	1.48968e-08	-0.678571	7.89382e-11	1.39326e-09	1	1.59041	0.326961	0.895566	0.122125	1.77587	0.000170956	0.00185175	0	0
MF_0453	dihomo-linolenate (20:3n3 or n6)	0.442513	0.0099171	0.0209069	0.0113514	0.922998	0.941672	0.571451	0.755837	0.0485545	0.3079	0.385969	0.0265214	0.244045	-0.13787	0.238167	0.561735	0.395454	0.0227348	0.545194	0.270299	0.0190076	0.131818	-0.24542	0.168626	0.334339	-0.00880982	0.940203	0.95673	0.394651	0.0341218	0.0650799	0.164241	0.171102	0.292338	0	1.1381	0.510224	1.05241	0.725405	1.08142	0.468257	0.616453	0	0
MF_0454	mannitol/sorbitol	-0.865642	7.88957e-11	6.4682e-10	-0.563215	1.43841e-07	1.15399e-06	0.225253	0.552699	0.396227	0.757225	-0.236102	0.185902	0.452917	-0.201095	0.0836294	0.375168	0.0717032	0.691713	0.999054	-0.195398	0.0929556	0.325652	0.375743	0.0311686	0.105912	0.449443	5.23287e-05	0.000416663	-0.833745	1.95164e-08	1.51582e-07	-0.528038	2.21859e-06	1.82131e-05	1	10.9313	12.6647	1.53708	1.50046	7.1117	0.00457775	0.0158986	1	1
MF_0455	tryptophan betaine	-0.323529	0.066266	0.109175	0.13636	0.243396	0.355037	0.41883	0.675533	0.493965	0.811507	-0.367717	0.0352637	0.255677	-0.0765403	0.51396	0.776439	-0.24135	0.176025	0.870018	0.0400831	0.732775	0.882165	0.273024	0.124219	0.270144	-0.226938	0.0502349	0.119548	-0.166462	0.388117	0.501157	0.0454063	0.706914	0.810197	0	0.841727	0.575055	1.90183	1.59509	0.442588	0.146881	0.259593	0	0
MF_0456	4-vinylphenol sulfate	-0.632687	7.7923e-05	0.000231972	0.0133713	0.90935	0.932238	0.0432663	0.368961	0.303639	0.695926	-0.084394	0.640537	0.847552	0.182441	0.117202	0.415955	0.10229	0.571093	0.999054	0.124978	0.28536	0.563397	0.389795	0.0249358	0.0913977	-0.151162	0.19547	0.325989	-0.575866	0.00107977	0.00316876	-0.127332	0.28997	0.443114	0	1.3885	0.723051	1.44306	0.972685	0.962192	1	1	0	0
MF_0457	4-ethylphenylsulfate	-0.575869	0.00045368	0.00123655	-0.0614225	0.60063	0.708315	0.19583	0.526308	0.907136	0.965484	-0.0818823	0.650547	0.85045	0.0354572	0.762647	0.911562	0.054822	0.76188	0.999054	0.0397909	0.734651	0.882165	0.448348	0.00887575	0.0549021	-0.00405622	0.972448	0.97985	-0.549331	0.00202599	0.00561087	-0.199807	0.0947977	0.185822	0	8.5623	12.3944	2.9866	5.24086	2.8669	0.146881	0.259593	0	0
MF_0458	thymol sulfate	-0.384467	0.0271657	0.0510222	0.355749	0.00173454	0.00541852	0.819774	0.916479	0.00654652	0.103272	0.105877	0.557596	0.795839	0.282548	0.014045	0.165263	0.131888	0.464393	0.999054	0.38977	0.000547049	0.0218399	0.15584	0.386478	0.584252	-0.497345	5.64392e-06	5.97691e-05	-0.473591	0.00945816	0.0226689	0.0912361	0.449227	0.596903	0	0.79014	0.85157	1.5987	1.16211	0.494238	0.0476609	0.106755	0	0
MF_0459	3-methyladipate	-0.850586	3.66855e-10	2.47687e-09	-0.49472	6.43312e-06	3.49368e-05	0.351104	0.635513	0.722083	0.915747	-0.24788	0.164264	0.432605	-0.161149	0.167217	0.48516	0.00838156	0.963077	0.999054	-0.198683	0.0874836	0.314051	0.428105	0.01294	0.0627559	0.3083	0.0071238	0.0243358	-0.773233	8.77017e-07	4.55256e-06	-0.470205	3.51147e-05	0.00020545	1	4.37962	6.0305	0.829974	0.4936	5.27682	0.00242015	0.00976991	1	1
MF_0460	pyrraline	-0.0314146	0.862221	0.895746	-0.131648	0.260222	0.376685	0.205343	0.53474	0.654464	0.894127	-0.112893	0.531631	0.781152	-0.0091579	0.937845	0.981948	-0.367923	0.0351531	0.615478	0.136637	0.242432	0.52395	-0.0564914	0.754847	0.870264	0.0278883	0.812262	0.872599	-0.251385	0.188361	0.277967	-0.14359	0.232229	0.374323	0	2.1624	3.15538	0.775282	0.575363	2.78918	0.716091	0.839661	0	0
MF_0461	1-oleoyl-GPI (18:1)	0.456885	0.0075202	0.0163201	0.174424	0.134476	0.224976	0.0753063	0.422779	0.279393	0.686059	-0.0987946	0.584386	0.812072	0.0336488	0.774424	0.915306	-0.0192211	0.915448	0.999054	0.0110396	0.925107	0.963617	-0.0679214	0.707238	0.838779	-0.117374	0.315914	0.464187	0.492489	0.00664686	0.0166656	0.102327	0.395798	0.548625	0	0.90323	0.360768	1.1935	0.370015	0.756791	0.0992601	0.185943	0	0
MF_0462	1-linoleoyl-GPI (18:2)	0.495655	0.00335546	0.00789566	0.119175	0.308495	0.429058	0.00122151	0.0701013	0.923963	0.974579	-0.0184193	0.918963	0.970846	-0.0955209	0.414954	0.706488	0.0337623	0.852034	0.999054	0.0321229	0.784399	0.909269	-0.13417	0.456632	0.647941	-0.124177	0.288482	0.434569	0.472335	0.00967592	0.0230837	0.0360801	0.765156	0.853517	0	0.871187	0.236219	1.19818	0.395576	0.72709	0.0558501	0.119336	0	0
MF_0463	2-hydroxyacetaminophen sulfate	NA	NA	NA	-0.20726	0.074391	0.137969	NA	NA	0.628295	0.878949	NA	NA	NA	-0.0695373	0.553305	0.798225	NA	NA	NA	0.04211	0.719807	0.877214	NA	NA	NA	0.0967057	0.409164	0.560549	NA	NA	NA	-0.327522	0.00530162	0.0172751	0	0.541927	0.641632	0.39395	0.288949	1.37562	0.658586	0.79437	0	0
MF_0464	2-methoxyacetaminophen sulfate	NA	NA	NA	-0.240902	0.0373424	0.0786509	NA	NA	0.628295	0.878949	NA	NA	NA	-0.0741298	0.527341	0.786555	NA	NA	NA	-0.016006	0.891587	0.95202	NA	NA	NA	0.0508051	0.665106	0.764763	NA	NA	NA	-0.350082	0.00276426	0.00985641	0	0.479771	0.848411	0.290176	0.382446	1.65338	0.658586	0.79437	0	0
MF_0465	2-methoxyacetaminophen glucuronide	NA	NA	NA	-0.206422	0.0755965	0.13936	NA	NA	0.6063	0.877559	NA	NA	NA	-0.0654691	0.576807	0.81307	NA	NA	NA	0.0461324	0.694306	0.866793	NA	NA	NA	0.0938133	0.423381	0.571889	NA	NA	NA	-0.276738	0.0194771	0.0523043	0	0.625385	1.34929	0.198361	0.281667	3.15277	0.58072	0.731922	0	0
MF_0466	o-cresol sulfate	-0.819703	5.37932e-09	2.84966e-08	-0.0296562	0.800599	0.859001	0.0971736	0.441532	0.028856	0.246439	-0.0455841	0.801123	0.915434	0.292845	0.0107822	0.144536	0.0518568	0.774418	0.999054	0.344342	0.00248557	0.0568385	0.314776	0.0743921	0.188813	-0.15266	0.191027	0.321617	-0.759238	1.79785e-06	8.71917e-06	-0.143983	0.230939	0.372812	0	1.28832	1.04659	1.82417	2.45603	0.706253	0.692297	0.813601	0	0
MF_0467	2-ethylphenylsulfate	-0.730193	1.41328e-06	5.177e-06	-0.214364	0.0647762	0.124497	0.640472	0.801923	0.0168052	0.179764	-0.217036	0.225042	0.501009	0.116757	0.318485	0.640058	-0.065307	0.718039	0.999054	0.240487	0.0376813	0.197547	0.408369	0.0183068	0.0747468	0.0931097	0.426882	0.574909	-0.594328	0.000674748	0.00209944	-0.203413	0.0888668	0.176166	0	0.903501	1.25861	0.8806	1.77591	1.02601	0.0940267	0.180783	0	0
MF_0468	dimethylarginine (SDMA + ADMA)	-0.923128	2.07369e-14	4.28425e-13	-0.803391	4.21239e-18	1.93953e-16	0.241094	0.56991	0.27238	0.680307	-0.263564	0.138333	0.4049	-0.2068	0.0750507	0.350648	-0.0163797	0.927912	0.999054	-0.227074	0.0500934	0.234932	0.471435	0.00561505	0.0477072	0.600531	1.2311e-08	3.17985e-07	-0.898884	3.54666e-11	6.42754e-10	-0.712107	3.33375e-12	6.92244e-11	1	2.26885	0.779811	0.743201	0.155903	3.0528	7.6125e-05	0.00134324	1	1
MF_0469	N-acetylserine	-0.967246	5.10185e-20	5.85579e-18	-0.839033	5.57247e-21	6.55694e-19	0.373843	0.645786	0.490629	0.809309	-0.272104	0.125543	0.391801	-0.247873	0.0320191	0.254949	-0.0765502	0.671993	0.999054	-0.270954	0.0187089	0.131818	0.429277	0.0126682	0.0617274	0.637723	7.60054e-10	3.91534e-08	-0.972144	1.51926e-18	1.5694e-15	-0.849122	8.36729e-21	2.11649e-18	1	3.09076	1.69539	0.726387	0.225529	4.25498	0.000100102	0.00165926	1	1
MF_0470	1-stearoyl-2-oleoyl-GPE (18:0/18:1)	-0.174799	0.33058	0.421592	2.84495e-05	0.999807	0.999807	0.686047	0.823096	0.25208	0.659142	-0.180342	0.315232	0.58885	0.0979274	0.403243	0.699515	0.09059	0.616113	0.999054	0.102699	0.380603	0.670646	0.146884	0.414678	0.611866	0.0610141	0.603059	0.719794	-0.206358	0.28282	0.389538	0.107412	0.372614	0.524146	0	1.39937	1.14635	1.07836	0.627036	1.29769	0.644392	0.782425	0	0
MF_0471	chiro-inositol	-0.685486	1.07302e-05	3.56408e-05	-0.469705	2.12446e-05	0.000102264	0.0745637	0.422779	0.114339	0.474842	0.096195	0.59436	0.812361	0.105878	0.365954	0.670363	0.106103	0.55675	0.999054	0.0499706	0.670286	0.855622	0.206633	0.248602	0.442769	0.341186	0.00273938	0.0109472	-0.729049	7.27004e-06	3.16875e-05	-0.29527	0.0124251	0.0355625	1	2.94031	4.04269	0.69268	0.875751	4.24483	0.102746	0.192143	0	0
MF_0472	4-allylphenol sulfate	-0.423463	0.0140653	0.0282675	-0.00517785	0.964834	0.972178	0.808365	0.906668	0.256494	0.662515	-0.0157402	0.93072	0.970846	0.172403	0.13912	0.44917	0.0402808	0.823875	0.999054	0.0987879	0.399103	0.682622	0.213133	0.233698	0.42427	-0.0539054	0.645999	0.752599	-0.399699	0.0316963	0.0615456	-0.0968926	0.421493	0.572992	0	2.63315	3.18704	2.77444	2.33619	0.949073	0.355938	0.513951	0	0
MF_0473	1-stearoyl-2-arachidonoyl-GPC (18:0/20:4)	0.223596	0.210991	0.297345	0.189275	0.103871	0.181816	0.54429	0.744704	0.686963	0.904843	-0.0790357	0.661963	0.85099	0.0135706	0.908004	0.97301	0.119672	0.507107	0.999054	0.155564	0.182621	0.449758	0.0262652	0.884641	0.942097	-0.0361786	0.757965	0.82922	0.351396	0.0615949	0.108765	0.38846	0.000815055	0.00331978	0	0.937512	0.240392	1.07127	0.25337	0.87514	0.509651	0.660615	0	0
MF_0474	1-palmitoyl-2-linoleoyl-GPE (16:0/18:2)	-0.264372	0.137084	0.206425	-0.315194	0.00587997	0.0157643	0.124524	0.472916	0.877791	0.96347	-0.449599	0.00866504	0.150197	-0.0350801	0.765099	0.913291	-0.0610062	0.735924	0.999054	-0.0421172	0.719761	0.877214	0.241907	0.174999	0.343677	0.216967	0.0615164	0.139201	-0.24895	0.19282	0.282129	-0.227094	0.0568415	0.122847	0	1.46068	0.7169	0.845235	0.436292	1.72814	0.0146991	0.041339	0	0
MF_0475	1-stearoyl-2-arachidonoyl-GPS (18:0/20:4)	0.227672	0.202571	0.286652	-0.191883	0.0991043	0.175211	0.0958855	0.441532	0.365044	0.7294	0.288527	0.103441	0.365939	0.110975	0.343199	0.649679	0.447024	0.00910358	0.37616	0.0649948	0.579576	0.792986	-0.0837051	0.643277	0.803512	0.0276308	0.813963	0.872599	0.267078	0.161338	0.245092	-0.0764485	0.526302	0.672632	0	1.156	0.699927	1.51828	1.55334	0.761386	0.947128	1	0	0
MF_0476	sphinganine-1-phosphate	0.17831	0.320807	0.411752	0.227574	0.0495771	0.0990258	1	1	0.21079	0.620113	0.103803	0.565383	0.798778	0.0473773	0.686481	0.870319	0.110832	0.539195	0.999054	-0.0150376	0.89811	0.953234	0.048912	0.786925	0.894272	-0.144164	0.21721	0.355526	0.17206	0.372126	0.484625	0.336003	0.00417337	0.0141654	0	0.814878	0.360572	1.45087	0.808586	0.561647	0.0555733	0.119336	0	0
MF_0477	glycosyl-N-stearoyl-sphingosine (d18:1/18:0)	0.428512	0.012845	0.0261714	-0.0119702	0.918814	0.938618	0.00242981	0.114186	0.00890622	0.124101	-0.178431	0.320472	0.596482	-0.233773	0.0435296	0.290258	-0.111826	0.53554	0.999054	-0.338524	0.00297113	0.0568385	-0.27037	0.128066	0.277343	-0.0394187	0.737042	0.813898	0.417564	0.0242071	0.0492242	0.00830378	0.945206	0.973406	0	0.982182	0.579593	1.05688	0.62288	0.929326	0.842752	0.931768	0	0
MF_0478	cyclo(gly-pro)	-0.803341	1.83082e-08	8.96321e-08	-0.570661	9.02293e-08	7.46507e-07	0.621136	0.790655	0.373568	0.735331	-0.175221	0.329398	0.60118	-0.00909351	0.938281	0.981948	-0.0158379	0.930291	0.999054	0.0816563	0.486146	0.73547	0.325061	0.0649183	0.172404	0.333165	0.00349169	0.0133011	-0.815823	6.94328e-08	4.8137e-07	-0.589067	6.52281e-08	7.12129e-07	1	3.10661	3.30891	0.665712	0.516837	4.6666	0.00191833	0.0083608	1	1
MF_0479	bilirubin (E,E)	0.342914	0.0507447	0.0866435	0.220057	0.0578193	0.11318	0.19583	0.526308	0.907136	0.965484	0.416444	0.0159218	0.191328	0.0510356	0.663677	0.864386	0.317399	0.0718796	0.717579	0.115503	0.323744	0.610045	-0.252112	0.156947	0.315696	-0.162804	0.162844	0.287419	0.314982	0.096055	0.157151	0.252748	0.0334578	0.0808944	0	0.660693	0.175864	1.35827	0.475096	0.486422	0.00123373	0.00627769	1	0
MF_0480	bilirubin (E,Z or Z,E)	0.440508	0.0102981	0.0216658	0.209745	0.0709047	0.132899	0.275092	0.592841	0.0673499	0.371314	0.411086	0.0174733	0.199497	0.214397	0.0647347	0.330843	0.36353	0.037567	0.636176	0.10881	0.352754	0.642971	-0.21765	0.223702	0.409723	-0.0694188	0.553984	0.685717	0.372244	0.0467524	0.0859345	0.301822	0.0105273	0.031582	0	0.627006	0.193669	1.28231	0.619721	0.488967	0.00194117	0.0083608	1	0
MF_0481	acetylsalicylate	NA	NA	NA	-0.18794	0.106376	0.184676	NA	NA	0.336668	0.708811	NA	NA	NA	0.112884	0.33491	0.648082	NA	NA	NA	0.0590733	0.614657	0.817741	NA	NA	NA	0.134315	0.250606	0.394342	NA	NA	NA	-0.275302	0.0201439	0.053331	0	0.661231	0.106685	0.630434	0	1.04885	0.36131	0.513951	0	0
MF_0482	N-methylproline	-0.192195	0.283929	0.373629	0.09266	0.429128	0.55036	0.0499187	0.38901	0.124125	0.488655	0.313992	0.0751561	0.319491	0.153164	0.189549	0.505623	0.256916	0.148931	0.830713	0.0306576	0.794012	0.914382	0.105404	0.559366	0.73519	-0.0231418	0.84377	0.895343	-0.218819	0.254106	0.357618	0.152556	0.204053	0.335547	0	2.19457	3.6538	3.47288	3.11089	0.631918	0.0558501	0.119336	0	0
MF_0483	beta-cryptoxanthin	0.189505	0.29085	0.379833	0.242248	0.0362611	0.0766477	0.967756	0.977216	0.832033	0.951758	0.154555	0.390454	0.661212	-0.0759126	0.517428	0.777643	-0.0581648	0.747816	0.999054	-0.194217	0.094987	0.329807	-0.406357	0.0189451	0.0767461	-0.088511	0.450167	0.594423	0.108924	0.573811	0.672049	0.342022	0.00350738	0.0121383	0	0.473024	0.462378	1.72996	1.36737	0.273431	0.005616	0.0189627	1	0
MF_0484	5alpha-androstan-3beta,17beta-diol disulfate	-0.332219	0.0589032	0.0990994	0.108962	0.352081	0.474369	4.45187e-05	0.0229939	0.000264256	0.0233206	0.299565	0.0903294	0.340624	0.425373	0.000142181	0.0125474	0.45178	0.00830778	0.373128	0.413045	0.000230605	0.0135673	0.0921791	0.609912	0.77591	-0.255584	0.0268875	0.0724525	-0.3149	0.0961463	0.157151	-0.0692023	0.566342	0.701469	0	1.51712	2.14177	1.94978	1.56046	0.778099	0.0864573	0.167406	0	0
MF_0485	5alpha-pregnan-3beta,20alpha-diol disulfate	-0.453877	0.00797617	0.0171297	-0.131607	0.260371	0.376685	0.59924	0.771839	0.470834	0.806316	-0.0802078	0.657253	0.85099	-9.96789e-05	0.999323	0.99971	-0.184356	0.304399	0.994849	-0.00378419	0.974295	0.988447	0.297951	0.0921633	0.218767	0.0721865	0.538253	0.676169	-0.399132	0.0319613	0.0619438	-0.190335	0.111859	0.212291	0	2.08	2.49784	3.93733	8.45797	0.528276	0.947427	1	0	0
MF_0486	glycocholenate sulfate	0.0407754	0.821747	0.862667	-0.0597155	0.610808	0.714747	0.331975	0.619008	0.574081	0.857478	0.360516	0.0392991	0.265492	-0.0344604	0.769132	0.913291	0.410496	0.0176514	0.48817	-0.043134	0.713284	0.877214	0.157926	0.380074	0.575684	0.150109	0.198638	0.330232	0.0252173	0.896688	0.929999	0.0529827	0.660789	0.777528	0	1.23449	1.18437	1.26112	0.540465	0.978889	0.291421	0.439139	0	0
MF_0487	taurocholenate sulfate	-0.293783	0.0970287	0.152791	-0.172262	0.139449	0.231831	0.257705	0.581242	0.832033	0.951758	0.274113	0.122666	0.391801	-0.0701455	0.549832	0.798225	0.0138726	0.938923	0.999054	-0.0206423	0.860464	0.939621	0.0500209	0.782209	0.891683	0.107597	0.358183	0.509148	-0.449502	0.0144316	0.0321985	-0.133119	0.268423	0.416193	0	1.68605	1.33602	1.63087	0.908334	1.03384	0.895082	0.974348	0	0
MF_0488	androstenediol (3beta,17beta) disulfate (1)	-0.130348	0.469673	0.561542	0.127312	0.276389	0.395534	0.00316901	0.125907	0.00141277	0.0555098	0.447422	0.00903454	0.152995	0.365936	0.00124382	0.0424907	0.45295	0.00812135	0.373128	0.299534	0.00903546	0.0961519	0.0413216	0.819398	0.911128	-0.22238	0.0551605	0.128103	-0.315933	0.0950005	0.156018	-0.0921511	0.444674	0.593085	0	2.01986	2.04582	1.61288	1.12163	1.25233	0.84319	0.931768	0	0
MF_0489	pregnenediol disulfate (C21H34O8S2)	-0.112299	0.533804	0.623777	-0.0370982	0.752009	0.823554	0.0629648	0.411662	0.00163489	0.0577115	0.402881	0.0200917	0.212978	0.326605	0.00423841	0.0824485	0.310714	0.0784169	0.723256	0.165423	0.156093	0.417393	0.22568	0.206657	0.388789	-0.045145	0.700536	0.787546	-0.237128	0.215507	0.308764	-0.194635	0.103841	0.198856	0	1.68386	1.52819	1.45725	1.07315	1.1555	0.791971	0.895058	0	0
MF_0490	androstenediol (3beta,17beta) disulfate (2)	-0.255348	0.151515	0.225201	0.074111	0.527446	0.64574	0.00277817	0.114794	0.0105961	0.135196	0.434026	0.0116152	0.173892	0.372657	0.000992817	0.0350465	0.355006	0.0426327	0.64764	0.223196	0.0542512	0.247638	0.0726056	0.688025	0.82875	-0.276406	0.0163721	0.0478952	-0.463209	0.0113882	0.0263768	-0.20815	0.0815251	0.164135	0	1.21315	0.858064	1.21866	0.501216	0.995481	0.355938	0.513951	0	0
MF_0491	21-hydroxypregnenolone disulfate	-0.346257	0.0483887	0.0834482	0.0705832	0.547339	0.658025	0.0392503	0.358811	0.247715	0.652563	0.339083	0.053557	0.293592	0.213669	0.0656704	0.332751	0.205415	0.251463	0.96251	0.0814881	0.487048	0.735783	0.124132	0.49129	0.682126	-0.1982	0.0882719	0.183177	-0.445813	0.0153574	0.0338978	-0.112934	0.348393	0.499437	0	1.0817	0.667386	1.22461	0.586522	0.883301	0.428794	0.577	0	0
MF_0492	21-hydroxypregnenolone monosulfate (1)	0.271991	0.125706	0.191243	0.42598	0.000138768	0.000578564	0.627173	0.790655	0.308862	0.695926	0.415758	0.0161138	0.191328	0.272795	0.0178895	0.192265	0.148707	0.408846	0.999054	0.243189	0.0355204	0.18808	-0.307374	0.0818503	0.202417	-0.571191	8.72461e-08	1.88558e-06	0.0544514	0.779064	0.840055	0.0932243	0.439366	0.589719	0	0.431886	0.210897	1.29035	0.930161	0.334704	0.00152084	0.00734396	1	0
MF_0493	5alpha-androstan-3alpha,17alpha-diol monosulfate	-0.246724	0.166303	0.243158	0.182356	0.117375	0.200807	0.00072783	0.062654	0.00489581	0.0903835	0.248317	0.163497	0.43195	0.402475	0.000344067	0.0202426	0.34086	0.0522379	0.680996	0.204723	0.0780877	0.29794	0.0221552	0.902598	0.952384	-0.279578	0.015132	0.0451402	-0.12563	0.516107	0.622099	-0.0414592	0.731382	0.830154	0	0.956671	1.26593	1.69356	0.938584	0.564889	0.0206472	0.0553814	0	0
MF_0494	5alpha-pregnan-3beta,20beta-diol monosulfate (1)	0.108131	0.549191	0.63458	0.163785	0.16029	0.257583	0.656547	0.806469	0.795004	0.951146	0.189735	0.290255	0.565724	0.0490139	0.676244	0.8678	-0.0826578	0.64745	0.999054	0.0180106	0.878107	0.946404	-0.124812	0.488901	0.68064	-0.181058	0.120053	0.233706	-0.0630752	0.745141	0.818847	0.0177622	0.883115	0.935044	0	1.0583	0.834049	6.19253	12.1901	0.1709	0.00835142	0.0265595	1	0
MF_0495	5alpha-pregnan-3beta,20alpha-diol monosulfate (2)	-0.349933	0.0458987	0.0795526	0.153087	0.189774	0.295981	0.275092	0.592841	0.873613	0.961962	-0.0753518	0.67685	0.854595	0.135293	0.247141	0.572492	-0.136386	0.449159	0.999054	0.128335	0.272513	0.553376	0.00418235	0.981571	0.989347	-0.217598	0.0607454	0.138343	-0.434949	0.0183741	0.038993	0.0147467	0.902852	0.950418	0	1.03542	0.729654	5.46572	11.439	0.189439	0.0146991	0.041339	1	0
MF_0496	5alpha-pregnan-diol disulfate	0.271182	0.12688	0.192746	0.123127	0.292609	0.412613	0.91927	0.960675	0.611991	0.877559	0.408767	0.0181828	0.201966	0.0298036	0.799628	0.929789	0.0638675	0.72401	0.999054	-0.0142824	0.903202	0.953234	-0.171393	0.340238	0.538232	-0.180648	0.120908	0.23494	0.131534	0.496415	0.604713	-0.0522053	0.665467	0.779891	0	1.5824	2.81684	5.55711	10.7503	0.284753	0.0248048	0.0636719	0	0
MF_0497	5alpha-androstan-3alpha,17beta-diol disulfate	0.0255208	0.887889	0.914377	0.153482	0.18862	0.295486	0.000114205	0.0260216	7.90437e-05	0.0119582	0.509928	0.00243368	0.114272	0.476857	1.52416e-05	0.00274003	0.359701	0.0397784	0.64764	0.397304	0.000416454	0.019871	-0.044878	0.804143	0.903342	-0.353436	0.0018678	0.0082384	0.151102	0.433966	0.547359	-0.139169	0.247073	0.388205	0	1.15143	1.66647	1.63969	1.86339	0.702222	0.42617	0.577	0	0
MF_0498	5alpha-androstan-3alpha,17beta-diol monosulfate (1)	0.0411785	0.820013	0.861723	0.367165	0.00119403	0.00396389	0.000578119	0.061003	0.0649665	0.367912	0.517612	0.00203545	0.105131	0.352273	0.00193823	0.0526304	0.507618	0.00256591	0.294509	0.343044	0.00258725	0.0568385	-0.155174	0.388536	0.58507	-0.49574	6.1149e-06	6.3873e-05	0.125678	0.515945	0.622099	0.158183	0.187663	0.313958	0	0.509209	0.465867	2.737	1.64268	0.186046	0.000222034	0.00220822	1	0
MF_0499	5alpha-androstan-3beta,17alpha-diol disulfate	-0.363335	0.0376771	0.0674532	0.0683439	0.560152	0.670283	0.00153586	0.0835024	0.0604052	0.346394	0.214166	0.231384	0.505327	0.254686	0.0274468	0.228867	0.398661	0.0215604	0.543216	0.312469	0.00634676	0.0858276	0.179008	0.318885	0.519585	-0.175591	0.131847	0.250225	-0.279172	0.142486	0.221002	-0.0598829	0.619844	0.74255	0	3.47021	7.54973	1.9591	1.49536	1.77133	0.113125	0.2077	0	0
MF_0500	5alpha-androstan-3beta,17beta-diol monosulfate (2)	-0.110336	0.541025	0.628437	0.251702	0.0293771	0.0634904	0.000151142	0.0260216	0.00232595	0.0641145	0.416128	0.0160101	0.191328	0.425905	0.000139185	0.0125474	0.472072	0.00554211	0.331856	0.446695	5.88794e-05	0.0051961	-0.104149	0.564078	0.736997	-0.418007	0.000190242	0.00121365	0.0682749	0.724906	0.806058	0.0556926	0.644581	0.764743	0	0.495339	0.565258	1.6478	1.05761	0.300607	0.004532	0.0158986	1	0
MF_0501	androstenediol (3alpha, 17alpha) monosulfate (2)	0.206885	0.248013	0.338885	0.479801	1.32657e-05	6.78665e-05	0.0136716	0.210787	0.0605126	0.346394	0.637141	6.68673e-05	0.0207667	0.450065	5.09443e-05	0.00617384	0.501254	0.00296309	0.306088	0.348117	0.0022098	0.0568385	-0.326725	0.0634786	0.17115	-0.640456	6.10246e-10	3.80148e-08	0.0658998	0.734127	0.810243	0.126473	0.293262	0.44641	0	0.588773	0.330937	1.52541	0.731031	0.385978	0.00123373	0.00627769	1	0
MF_0502	androstenediol (3alpha, 17alpha) monosulfate (3)	-0.130348	0.469673	0.561542	0.229502	0.0476263	0.0966212	7.45068e-05	0.0256552	1.01459e-06	0.00107445	0.367884	0.035174	0.255677	0.568896	1.00881e-07	0.000106833	0.425372	0.0135929	0.450774	0.347164	0.00227671	0.0568385	-0.00869929	0.961678	0.973935	-0.320498	0.00505772	0.018095	-0.0140795	0.942213	0.967501	0.0468165	0.698243	0.804285	0	0.969066	1.13003	1.63426	1.01551	0.59297	0.0409457	0.0943044	0	0
MF_0503	androstenediol (3beta,17beta) monosulfate (1)	0.131016	0.467378	0.560095	0.394339	0.000464015	0.00172418	0.00277817	0.114794	0.00126483	0.0555098	0.636471	6.84342e-05	0.0207667	0.476465	1.55243e-05	0.00274003	0.415511	0.0161835	0.479039	0.41848	0.000186755	0.0132511	-0.315182	0.0739988	0.188477	-0.515752	2.18528e-06	2.66002e-05	-0.0375022	0.84685	0.891528	0.145313	0.226615	0.368075	0	1.05745	1.45874	2.32864	1.73053	0.454104	0.00835142	0.0265595	1	0
MF_0504	androstenediol (3beta,17beta) monosulfate (2)	-0.0934236	0.605074	0.680873	0.309803	0.0068345	0.0177831	0.0974254	0.441532	0.640777	0.886189	0.432053	0.0120433	0.177725	0.0956355	0.414391	0.706488	0.346678	0.0480981	0.680996	0.094079	0.422064	0.703591	-0.178099	0.321387	0.522001	-0.302418	0.00836216	0.0276735	-0.347545	0.0646999	0.113472	0.100572	0.403995	0.554904	0	1.0212	0.8836	1.44749	0.711305	0.705495	0.113532	0.2077	0	0
MF_0505	4-hydroxycoumarin	-0.522006	0.00183426	0.00455479	0.104183	0.373721	0.498452	1	1	0.240706	0.648619	-0.25604	0.15037	0.41644	0.194834	0.0939207	0.387862	0.00816704	0.964021	0.999054	0.172101	0.139824	0.399902	0.405538	0.0192103	0.0772148	-0.0861936	0.462163	0.606481	-0.434919	0.0183829	0.038993	-0.0144425	0.904847	0.951324	0	0.658942	0.970495	0.507749	0.712506	1.29777	0.89972	0.978423	0	0
MF_0506	pregnenediol sulfate (C21H34O5S)	0.0975936	0.588985	0.665669	0.337553	0.00305995	0.00882967	0.019052	0.246694	0.00354204	0.0775884	0.576692	0.000443255	0.0457882	0.416501	0.000201744	0.0152605	0.316229	0.0729919	0.717579	0.298979	0.00917029	0.0961519	-0.0854873	0.6362	0.798535	-0.45118	4.85456e-05	0.000392441	-0.0210845	0.913551	0.942755	0.116377	0.333796	0.48767	0	0.837885	0.604562	1.83917	1.29333	0.455579	0.0295586	0.0720202	0	0
MF_0507	2-hydroxyglutarate	0.209559	0.241817	0.332619	0.186486	0.10916	0.187967	0.0108771	0.190441	0.477383	0.807144	0.0576023	0.750177	0.896717	0.120668	0.302427	0.624547	0.100284	0.578704	0.999054	0.0337163	0.773983	0.903346	-0.0779591	0.666301	0.818417	0.000797011	0.994585	0.994994	-0.0028083	0.988465	0.994624	0.249649	0.0357632	0.0847275	0	0.984662	0.4488	1.04353	0.304317	0.943584	0.552885	0.702504	0	0
MF_0508	gamma-CEHC	-0.714572	2.99548e-06	1.04186e-05	-0.0554481	0.636575	0.738371	0.14561	0.497899	0.324015	0.706032	0.00887477	0.960906	0.981698	-0.0383622	0.743845	0.898212	0.11867	0.510699	0.999054	-0.0626098	0.593595	0.802831	0.263321	0.13871	0.291235	-0.106188	0.364548	0.512691	-0.736006	5.35682e-06	2.37494e-05	-0.142739	0.235038	0.375989	0	1.05501	0.565192	1.37236	0.387323	0.768756	0.166145	0.284003	0	0
MF_0509	N-acetyl-beta-alanine	-0.689171	9.2024e-06	3.08639e-05	-0.490925	7.75866e-06	4.10821e-05	0.808365	0.906668	0.308652	0.695926	-0.235265	0.187513	0.455767	-0.0670982	0.567341	0.807545	0.0305867	0.865819	0.999054	-0.143387	0.219725	0.495082	0.319699	0.0697318	0.181901	0.396442	0.000429802	0.00236004	-0.691657	3.2466e-05	0.000127035	-0.392153	0.000718927	0.00298566	1	1.58794	0.748544	0.716317	0.254434	2.21682	0.00300514	0.0116997	1	1
MF_0510	5-methylthioribose	-0.847163	5.08302e-10	3.34443e-09	-0.613036	5.02504e-09	5.06811e-08	0.312184	0.612008	0.97435	0.990562	-0.181194	0.312911	0.58885	-0.124451	0.28741	0.612161	-0.0556623	0.758337	0.999054	-0.171823	0.140475	0.399902	0.333278	0.0580524	0.161294	0.370709	0.00106038	0.00499085	-0.829028	2.76413e-08	2.08419e-07	-0.745397	8.94192e-14	2.63041e-12	1	0.602976	0.460878	0.0502353	0	12.003	0.000317714	0.00278063	1	1
MF_0511	sphingomyelin (d18:1/18:1, d18:2/18:0)	0.46357	0.0065858	0.014444	0.0569559	0.627419	0.728549	0.0108771	0.190441	0.0138821	0.159794	-0.0785333	0.663986	0.85099	-0.177756	0.127076	0.429099	-0.0519806	0.773893	0.999054	0.0576306	0.623341	0.821721	-0.326558	0.0636222	0.17115	-0.0718306	0.540263	0.677889	0.487271	0.00734113	0.0181421	0.096976	0.421092	0.572992	0	1.00625	0.320583	1.03574	0.250048	0.971523	0.791971	0.895058	0	0
MF_0512	palmitoyl sphingomyelin (d18:1/16:0)	0.18115	0.313033	0.403505	-0.170413	0.143811	0.236853	0.00598254	0.171666	0.00663128	0.103272	-0.443571	0.00972105	0.157842	-0.297784	0.00946681	0.135478	-0.240013	0.178505	0.871768	-0.483892	1.09142e-05	0.00165117	0.00769553	0.966097	0.977452	0.156285	0.180576	0.309936	0.413843	0.0256341	0.0513179	-0.232347	0.051198	0.112487	0	1.06347	0.211852	1.04688	0.104485	1.01584	0.947427	1	0	0
MF_0513	3-hydroxyhippurate	-0.768048	1.81325e-07	7.58334e-07	0.00672998	0.954302	0.967087	0.169327	0.503023	0.0604486	0.346394	-0.10432	0.563434	0.798778	-0.175094	0.132962	0.433251	0.143072	0.427024	0.999054	-0.0256279	0.827233	0.929115	0.280552	0.113774	0.25439	0.0180013	0.87817	0.911747	-0.764389	1.3883e-06	6.82913e-06	0.0205974	0.864621	0.923018	0	1.39626	1.04638	1.43765	2.23141	0.971205	0.428794	0.577	0	0
MF_0514	16a-hydroxy DHEA 3-sulfate	-0.0872326	0.629299	0.699697	0.228108	0.0490303	0.0989012	0.746407	0.872215	0.274706	0.681297	0.311622	0.0775032	0.32544	0.226784	0.0503954	0.298325	0.122514	0.497	0.999054	0.11896	0.309374	0.593528	-0.0107068	0.952844	0.967834	-0.377598	0.000838606	0.00413333	-0.321833	0.0886576	0.147715	-0.0730239	0.545048	0.686332	0	0.996611	0.598449	1.27851	0.50027	0.779509	0.166145	0.284003	0	0
MF_0515	17alpha-hydroxypregnenolone 3-sulfate	0.187259	0.296713	0.386026	0.276246	0.016437	0.0384256	0.101074	0.453091	0.16782	0.547463	0.631763	8.04133e-05	0.0207667	0.331569	0.00366169	0.0785285	0.376953	0.030586	0.5851	0.234279	0.0430639	0.217123	-0.384934	0.0269639	0.0950637	-0.335153	0.00328974	0.0126226	-0.00160977	0.993388	0.994624	0.0436359	0.717854	0.820958	0	0.778159	0.752692	1.42074	1.24655	0.547712	0.259603	0.411006	0	0
MF_0516	pregnenolone sulfate	0.0477941	0.791687	0.837624	0.311465	0.00652664	0.0171082	0.0432663	0.368961	0.0105961	0.135196	0.550905	0.000892514	0.0788651	0.4124	0.000236396	0.0166896	0.281297	0.112777	0.817876	0.25024	0.0303631	0.173186	-0.169804	0.344802	0.544055	-0.395047	0.00045222	0.0024559	-0.116489	0.547326	0.649871	0.124031	0.302757	0.455426	0	0.909711	0.632024	1.74595	1.21256	0.52104	0.0348568	0.0820073	0	0
MF_0517	andro steroid monosulfate C19H28O6S (1)	-0.274064	0.122735	0.188109	0.146035	0.211235	0.320484	0.808365	0.906668	0.702623	0.907423	0.338413	0.0540611	0.293592	0.159391	0.17196	0.49351	0.162962	0.364869	0.999054	0.0952618	0.416226	0.69655	-0.0804685	0.656207	0.81084	-0.399855	0.000379165	0.0021588	-0.512666	0.00446082	0.0115489	-0.222333	0.0623837	0.132926	0	1.28655	0.830148	1.18502	0.449946	1.08568	1	1	0	0
MF_0518	betonicine	-0.181061	0.313273	0.403505	0.0175295	0.881339	0.913477	0.428063	0.686628	0.60853	0.877559	0.0295464	0.870344	0.953409	-0.0612592	0.6016	0.832318	0.0581217	0.747997	0.999054	-0.113925	0.330442	0.619881	0.127571	0.479267	0.670843	-0.0410254	0.726736	0.80788	-0.221843	0.247438	0.351104	-0.036658	0.761505	0.853369	0	2.12363	2.09853	6.49678	9.84141	0.326875	0.467754	0.616453	0	0
MF_0519	ergothioneine	0.339906	0.0529425	0.089655	0.411383	0.000245802	0.000984531	0.0821805	0.430926	0.6987	0.907423	0.183356	0.307075	0.585256	0.104692	0.37138	0.674599	-0.00267424	0.988216	0.999451	0.210038	0.070503	0.278592	-0.299791	0.0900751	0.21639	-0.282514	0.0140571	0.0424116	0.159164	0.409542	0.523585	0.36182	0.00193254	0.00723166	0	0.594374	0.478862	1.84222	0.640269	0.32264	0.000474566	0.00330685	1	0
MF_0520	S-methylmethionine	-0.169736	0.344997	0.435675	-0.113517	0.332189	0.451528	0.0389224	0.358811	0.456969	0.797535	0.330594	0.060229	0.302763	-0.220219	0.0576303	0.319532	0.43479	0.0114529	0.414735	-0.336282	0.00317979	0.0590772	-0.0165899	0.92699	0.960947	0.262003	0.0231635	0.0648947	-0.304921	0.107749	0.172566	0.121706	0.311981	0.465335	0	1.11709	1.12821	6.05834	7.60682	0.18439	0.0640977	0.135401	0	0
MF_0521	indole-3-carboxylate	-0.660356	2.89254e-05	9.20843e-05	-0.43211	0.000108294	0.000456905	0.123421	0.472916	0.261591	0.669143	-0.234277	0.189427	0.456987	-0.0871741	0.457066	0.743522	0.150952	0.401729	0.999054	-0.0959262	0.412967	0.693225	0.387081	0.0260521	0.0943242	0.344968	0.00243777	0.00985343	-0.491819	0.00673282	0.0168402	-0.421425	0.000252218	0.00117664	1	1.2539	0.634322	0.60382	0.211107	2.07662	0.00900307	0.0285489	1	1
MF_0522	13-HODE + 9-HODE	-0.290775	0.10066	0.157548	-0.0240405	0.837783	0.884001	0.571451	0.755837	0.438831	0.77715	0.0785333	0.663986	0.85099	-0.0667156	0.569557	0.809612	0.101287	0.574893	0.999054	0.157703	0.176606	0.441343	0.0649101	0.719684	0.842752	0.00990599	0.932778	0.95165	-0.419576	0.023463	0.0481855	-0.00697075	0.953992	0.977969	0	1.61872	1.86602	1.60339	0.466203	1.00956	0.0992601	0.185943	0	0
MF_0523	tridecenedioate (C13:1-DC)	-0.721832	2.12589e-06	7.65172e-06	-0.121992	0.297115	0.417301	0.169185	0.503023	0.815524	0.951146	-0.10804	0.549527	0.789515	-0.00468494	0.96818	0.986284	0.134426	0.455766	0.999054	0.0986812	0.399615	0.682622	0.366162	0.0361053	0.117285	-0.0337878	0.773516	0.838438	-0.546306	0.00216966	0.00596079	-0.164771	0.169706	0.291751	0	1.56817	1.19774	1.66869	1.2604	0.939761	0.597843	0.741543	0	0
MF_0524	N-acetyl-3-methylhistidine	-0.85512	2.35175e-10	1.71082e-09	-0.682826	1.49921e-11	2.44256e-10	0.821626	0.917556	0.69948	0.907423	-0.455334	0.00775239	0.149398	-0.15677	0.179211	0.499455	-0.167036	0.352838	0.999054	-0.0982906	0.401492	0.682622	0.508524	0.00251332	0.0337177	0.441597	7.30846e-05	0.000533769	-0.856705	3.0288e-09	2.89699e-08	-0.73097	4.58092e-13	1.12818e-11	1	8.05725	10.1442	0.233197	0.236866	34.5513	0.000389815	0.00292094	1	1
MF_0525	alpha-CEHC	-0.630612	8.36143e-05	0.0002482	-0.268763	0.0197251	0.044826	0.280678	0.592841	0.134456	0.51	0.0484829	0.788752	0.913285	-0.112074	0.338414	0.649679	0.100154	0.5792	0.999054	-0.087857	0.453535	0.717299	0.134785	0.454553	0.645878	0.161534	0.166192	0.29187	-0.708251	1.71903e-05	6.96377e-05	-0.220177	0.0650335	0.137466	0	1.53619	3.44534	0.5941	0.435091	2.58573	0.839386	0.931768	0	0
MF_0526	4-cholesten-3-one	-0.0173852	0.923499	0.938572	0.211298	0.0687945	0.129632	0.214767	0.543761	0.571773	0.857478	0.184393	0.3043	0.583991	0.0527317	0.653206	0.859311	0.383409	0.0276276	0.564978	0.00535441	0.963635	0.984079	0.0194056	0.914639	0.960903	-0.134066	0.251492	0.394537	-0.044862	0.817254	0.873033	0.17764	0.138321	0.24912	0	0.686661	0.576111	0.751893	0.473407	0.913243	0.540491	0.698933	0	0
MF_0527	N-acetyl-cadaverine	-0.0394918	0.827273	0.867587	-0.369382	0.00110874	0.0037157	1	1	0.382954	0.746865	-0.0274636	0.879414	0.955252	-0.00954759	0.935205	0.981948	0.294764	0.0958669	0.790412	-0.0477959	0.683857	0.861929	0.279693	0.114931	0.255756	0.42462	0.000146522	0.000991488	-0.127714	0.509112	0.616545	-0.27913	0.018408	0.0498571	0	2.22092	3.1539	0.207208	0.0685456	10.7183	0.00493669	0.017037	1	0
MF_0528	homovanillate sulfate	-0.913092	1.29407e-13	1.96585e-12	-0.614662	4.4594e-09	4.62991e-08	0.524209	0.742809	0.641002	0.886189	-0.331182	0.0597461	0.302763	-0.097716	0.404264	0.699515	-0.0540714	0.765048	0.999054	-0.154825	0.184735	0.452857	0.445446	0.00938157	0.0556065	0.495423	6.21238e-06	6.3873e-05	-0.887459	1.40341e-10	2.0135e-09	-0.601934	2.81781e-08	3.24354e-07	1	2.9055	4.774	0.152354	0.0138833	19.0707	0.00173408	0.00807271	1	1
MF_0529	cinnamoylglycine	-0.789003	4.89516e-08	2.25746e-07	-0.236571	0.0410075	0.0853181	0.302605	0.605797	0.47925	0.807144	-0.117307	0.515597	0.768938	-0.0929957	0.427451	0.718524	0.082407	0.64845	0.999054	0.10162	0.385654	0.675083	0.44069	0.0102631	0.0563924	0.276163	0.0164708	0.0480512	-0.774278	8.29592e-07	4.37229e-06	-0.0773791	0.521265	0.668304	0	2.28843	2.41934	0.668223	1.16285	3.42465	0.00235207	0.00976991	1	0
MF_0530	stearoyl ethanolamide	0.518482	0.00199416	0.00491639	0.100458	0.391141	0.515034	0.283677	0.592841	0.509171	0.819703	0.111865	0.535396	0.782269	0.013196	0.910533	0.97301	0.121613	0.500195	0.999054	0.0793293	0.498698	0.744438	-0.196986	0.271866	0.47279	-0.120317	0.30385	0.44941	0.445439	0.0154539	0.0339082	0.118218	0.326153	0.479717	0	0.967982	0.33755	0.817471	0.34164	1.18412	0.271816	0.424736	0	0
MF_0531	cis-4-decenoylcarnitine (C10:1)	-0.639372	6.18793e-05	0.00018636	-0.347027	0.00228645	0.00685934	0.257705	0.581242	0.091766	0.438479	-0.0172472	0.924105	0.970846	-0.332985	0.00351052	0.0781448	0.273441	0.123622	0.817876	-0.0160899	0.891022	0.95202	0.391468	0.0242676	0.0900933	0.219278	0.0587339	0.13463	-0.64843	0.000142313	0.000505187	-0.268163	0.0237554	0.0604734	0	1.62268	0.970449	1.00526	0.475027	1.61419	0.0992601	0.185943	0	0
MF_0532	2S,3R-dihydroxybutyrate	-0.698195	6.25769e-06	2.12638e-05	-0.236814	0.0407941	0.0850412	0.134748	0.490124	0.0697684	0.378896	0.0445413	0.805584	0.917301	0.124883	0.285727	0.612161	0.133879	0.457616	0.999054	0.143785	0.218433	0.494274	0.0746132	0.679849	0.822347	-0.00819783	0.94435	0.957001	-0.808968	1.08884e-07	7.11883e-07	-0.441024	0.000118364	0.000611454	1	1.69754	0.892554	0.822439	0.357003	2.06404	0.005616	0.0189627	1	1
MF_0533	(16 or 17)-methylstearate (a19:0 or i19:0)	0.136698	0.448114	0.542676	-0.0774964	0.508701	0.627872	0.808365	0.906668	0.104691	0.456245	0.230744	0.196382	0.46157	-0.166336	0.15379	0.470704	0.247869	0.164283	0.852785	0.1435	0.219355	0.495082	-0.172982	0.335711	0.535856	0.129899	0.266665	0.409868	-0.0328427	0.865695	0.904209	0.042293	0.72619	0.826031	0	1.53614	0.829706	1.10872	0.506083	1.38551	0.291421	0.439139	0	0
MF_0534	2R,3R-dihydroxybutyrate	-0.870989	4.3697e-11	3.76158e-10	-0.493286	6.90691e-06	3.69453e-05	0.967756	0.977216	0.350708	0.719766	-0.383959	0.0273866	0.244045	0.0589387	0.615465	0.841292	-0.144242	0.423213	0.999054	0.0533058	0.649677	0.842114	0.446006	0.00928202	0.0556065	0.291236	0.0112438	0.0352282	-0.835053	1.76864e-08	1.39466e-07	-0.523563	2.79834e-06	2.26217e-05	1	1.88215	0.865808	0.707586	0.207555	2.65996	0.000222034	0.00220822	1	1
MF_0535	alpha-ketoglutaramate	-0.929813	5.30643e-15	1.27478e-13	-0.825178	8.74951e-20	6.99214e-18	0.293264	0.592841	0.402157	0.761833	-0.321501	0.0680841	0.307152	-0.0393589	0.737426	0.896595	-0.0177169	0.922044	0.999054	-0.165551	0.155768	0.417393	0.433459	0.011737	0.0603198	0.555061	2.366e-07	4.04129e-06	-0.882613	2.4068e-10	3.18747e-09	-0.846058	1.5866e-20	2.80035e-18	1	3.14501	2.34036	0.824561	0.20033	3.81417	0.000131087	0.00168262	1	1
MF_0536	metformin	0.200068	0.264285	0.354095	-0.0754327	0.520087	0.638947	0.273806	0.592841	0.182086	0.563826	0.0926797	0.607964	0.823364	0.110592	0.344877	0.649679	0.403554	0.0198653	0.51302	0.269305	0.0194694	0.131818	0.253628	0.154385	0.312094	0.0259452	0.825127	0.8789	0.42623	0.0211345	0.044105	0.0654928	0.587378	0.71416	0	0.332566	0.372723	0.161651	2.92569e-17	2.05731	0.0975199	0.185943	0	0
MF_0537	2,3-dihydroxyisovalerate	-0.89238	3.06825e-12	3.68547e-11	-0.227568	0.0495838	0.0990258	0.124524	0.472916	0.308652	0.695926	-0.217683	0.223629	0.499754	0.168158	0.149267	0.463559	-0.0244025	0.892773	0.999054	0.0857986	0.464224	0.71879	0.4266	0.0132962	0.0630418	0.0702224	0.549394	0.682873	-0.864087	1.5526e-09	1.62004e-08	-0.332137	0.00465812	0.0155124	1	4.63444	5.51027	0.836906	0.716675	5.53758	0.00194117	0.0083608	1	1
MF_0538	allopurinol riboside	NA	NA	NA	-0.142027	0.224175	0.332961	NA	NA	0.934885	0.979272	NA	NA	NA	-0.139179	0.233698	0.557799	NA	NA	NA	-0.000949868	0.993547	0.997849	NA	NA	NA	0.205881	0.0763833	0.164077	NA	NA	NA	-0.0171841	0.886893	0.936411	0	0.277802	0.227434	0.212147	0	1.30948	0.36131	0.513951	0	0
MF_0539	3-methylglutaconate	-0.903743	5.90084e-13	7.91633e-12	-0.709132	1.08071e-12	2.15939e-11	0.967756	0.977216	0.192103	0.577946	-0.375084	0.0314891	0.255677	-0.282091	0.0142077	0.16534	-0.15661	0.384105	0.999054	-0.154099	0.186828	0.453266	0.362694	0.0380414	0.121662	0.595197	1.78347e-08	4.3923e-07	-0.905942	1.3939e-11	2.76904e-10	-0.708285	4.88946e-12	9.76969e-11	1	4.90281	3.00993	0.645665	0.178828	7.59343	7.6125e-05	0.00134324	1	1
MF_0540	5-(galactosylhydroxy)-L-lysine	-0.934158	2.03181e-15	5.67258e-14	-0.791291	2.95698e-17	1.11837e-15	0.466854	0.707127	0.822755	0.951758	-0.327529	0.0627924	0.30498	-0.176204	0.130482	0.431112	-0.0546549	0.762585	0.999054	-0.129974	0.266387	0.546648	0.39816	0.0217403	0.0847463	0.617879	3.51424e-09	1.20051e-07	-0.882818	2.3536e-10	3.15749e-09	-0.721126	1.31698e-12	2.86993e-11	1	4.21223	3.32807	0.23583	0.115053	17.8613	6.44311e-05	0.00134324	1	1
MF_0541	cysteinylglycine disulfide	0.0882353	0.625349	0.696105	-0.0686207	0.55856	0.669135	0.571451	0.755837	0.181481	0.563613	0.165272	0.358018	0.631573	0.270815	0.0187716	0.193001	0.525823	0.00167382	0.288176	0.243392	0.0353621	0.18808	-0.0647428	0.720377	0.842752	0.0536777	0.647395	0.753397	0.0906175	0.64015	0.735815	0.0195892	0.87119	0.927226	0	1.10246	0.561618	1.03045	0.255653	1.06988	0.791971	0.895058	0	0
MF_0542	isoursodeoxycholate	-0.296791	0.0934978	0.147681	0.158378	0.174736	0.277429	0.627626	0.790655	0.648387	0.892902	-0.061621	0.733359	0.889155	-0.103752	0.375716	0.678982	0.262243	0.140393	0.819357	-0.15114	0.195536	0.461186	0.113425	0.529684	0.713168	-0.0828322	0.479868	0.62277	-0.285608	0.133129	0.207112	0.179599	0.133957	0.242083	0	1.03883	1.35478	3.99098	4.61305	0.260294	0.146881	0.259593	0	0
MF_0543	oxypurinol	NA	NA	NA	-0.230641	0.0465045	0.0947082	NA	NA	0.809056	0.951146	NA	NA	NA	-0.132795	0.256056	0.581577	NA	NA	NA	-0.0711896	0.543893	0.767242	NA	NA	NA	0.289646	0.0117169	0.0362812	NA	NA	NA	0.011656	0.923143	0.961267	0	0.149897	0.328916	0.0291931	0	5.13468	0.186376	0.30991	0	0
MF_0544	formiminoglutamate	-0.866979	6.82246e-11	5.68355e-10	-0.591725	2.26179e-08	2.06486e-07	0.0974534	0.441532	0.0991374	0.456245	-0.195245	0.276211	0.557277	0.13261	0.256727	0.581577	0.0551563	0.76047	0.999054	0.112587	0.336189	0.624993	0.456378	0.00759541	0.0503594	0.377444	0.000843059	0.00413333	-0.801261	1.76837e-07	1.09385e-06	-0.495007	1.14202e-05	8.0093e-05	1	2.64143	1.52464	0.709934	0.442924	3.72067	0.000474566	0.00330685	1	1
MF_0545	hydantoin-5-propionate	-0.92246	2.36037e-14	4.68896e-13	-0.651437	2.46958e-10	3.15095e-09	0.114915	0.465518	0.966165	0.990482	-0.289686	0.102001	0.36459	-0.145204	0.213875	0.532927	0.00317566	0.986006	0.999451	-0.102714	0.380536	0.670646	0.421916	0.0144581	0.0658903	0.425291	0.000142647	0.000974599	-0.875045	5.34034e-10	6.34088e-09	-0.660052	3.81663e-10	6.12396e-09	1	5.04478	5.13902	0.681585	0.342343	7.40155	0.000170956	0.00185175	1	1
MF_0546	sulfate	-0.888369	5.25684e-12	5.77693e-11	-0.774509	3.60195e-16	1.1559e-14	0.241094	0.56991	0.164765	0.547463	-0.299398	0.0905183	0.340624	-0.233719	0.0435798	0.290258	-0.0568277	0.753432	0.999054	-0.260284	0.0241152	0.150224	0.384944	0.0269599	0.0950637	0.622309	2.52002e-09	9.20243e-08	-0.899458	3.29608e-11	6.08009e-10	-0.766442	6.71131e-15	2.63232e-13	1	1.98351	0.59993	0.750872	0.142263	2.6416	0.000100102	0.00165926	1	1
MF_0547	4-hydroxyglutamate	-0.522059	0.00183196	0.00455479	-0.199361	0.0863855	0.155847	0.331975	0.619008	0.186735	0.572023	-0.0574348	0.750881	0.896717	0.00526166	0.964265	0.985758	0.188534	0.293375	0.977603	0.092699	0.428933	0.708583	0.128315	0.476688	0.669765	0.136582	0.242625	0.386958	-0.605728	0.000497516	0.00159113	-0.18795	0.116506	0.218759	0	2.46299	3.13657	1.16625	0.850214	2.11189	0.0648537	0.135401	0	0
MF_0548	pantoate	-0.936832	1.08882e-15	3.40834e-14	-0.31614	0.00572526	0.015467	0.352516	0.635513	0.656022	0.894127	-0.363363	0.0376613	0.261102	0.0682393	0.560754	0.801401	-0.0132041	0.941862	0.999054	-0.157518	0.177121	0.441343	0.536847	0.00127725	0.0304857	0.107927	0.3567	0.507722	-0.827237	3.14596e-08	2.35491e-07	-0.474026	2.97019e-05	0.000178717	1	3.23213	3.69322	0.541528	0.27718	5.96854	0.00191833	0.0083608	1	1
MF_0549	sedoheptulose	-0.781547	7.92834e-08	3.47033e-07	-0.41216	0.000238585	0.00096069	0.710875	0.846983	0.682696	0.904843	-0.254386	0.153115	0.419545	-0.054763	0.640753	0.854949	-0.142201	0.429875	0.999054	0.000584946	0.996026	0.997849	0.466029	0.00626792	0.0494582	0.151657	0.193993	0.324035	-0.782604	5.26977e-07	2.92671e-06	-0.48346	1.94763e-05	0.000124249	1	0.963586	0.651151	0.240416	0.192822	4.008	0.00133157	0.0067131	1	1
MF_0550	hydroxycotinine	-0.110223	0.541441	0.628437	0.0398012	0.734584	0.810338	0.199426	0.526308	0.0916729	0.438479	0.117237	0.515851	0.768938	0.181183	0.119794	0.415955	0.104936	0.561122	0.999054	0.15256	0.191322	0.453266	0.074939	0.678525	0.821708	-0.130576	0.264159	0.408386	-0.150656	0.435338	0.54842	0.00806942	0.94675	0.973406	0	0.100838	0	0.206015	0.332599	0.489468	0.273322	0.424736	0	0
MF_0551	cotinine N-oxide	-0.106687	0.554569	0.637939	0.0398012	0.734584	0.810338	0.199426	0.526308	0.0916729	0.438479	0.123143	0.494776	0.751622	0.181183	0.119794	0.415955	0.127338	0.480077	0.999054	0.15256	0.191322	0.453266	0.0572368	0.751713	0.86859	-0.130576	0.264159	0.408386	-0.240379	0.209097	0.300413	0.00403089	0.973386	0.983937	0	0.211004	0	0.274371	0.200384	0.769047	0.273322	0.424736	0	0
MF_0552	omeprazole	-0.297044	0.0932055	0.147445	-0.18794	0.106376	0.184676	0.540291	0.744704	0.336668	0.708811	-0.0093013	0.959029	0.981698	0.112884	0.33491	0.648082	-0.241389	0.175954	0.870018	0.0590733	0.614657	0.817741	0.185855	0.300415	0.49812	0.134315	0.250606	0.394342	-0.305516	0.10703	0.17168	-0.275302	0.0201439	0.053331	0	0.478169	1.40797	0.0717237	1.46285e-17	6.66682	0.36131	0.513951	0	0
MF_0553	atenolol	NA	NA	NA	NA	NA	NA	NA	NA	NA	NA	NA	NA	NA	NA	NA	NA	NA	NA	NA	NA	NA	NA	NA	NA	NA	NA	NA	NA	NA	NA	NA	NA	NA	NA	0	1	0	1	0	1	1	1	0	0
MF_0554	hydrochlorothiazide	NA	NA	NA	-0.31705	0.00557981	0.0151126	NA	NA	0.310418	0.696494	NA	NA	NA	-0.105755	0.366516	0.670363	NA	NA	NA	-0.0788324	0.501399	0.745761	NA	NA	NA	0.294318	0.0103741	0.0330865	NA	NA	NA	-0.268981	0.0233157	0.0597853	0	1.09619	2.6515	0.330771	0	3.31405	0.36131	0.513951	0	0
MF_0555	S-methylcysteine	0.391711	0.0241717	0.0464115	-0.234196	0.0431399	0.088709	0.241094	0.56991	0.318839	0.704908	0.142164	0.429995	0.700607	-0.341372	0.00272377	0.0670807	0.136052	0.450282	0.999054	-0.214034	0.0651994	0.269711	-0.109578	0.543827	0.724758	0.372859	0.000986037	0.00470366	0.191837	0.318797	0.426577	0.0265819	0.825835	0.891988	0	1.05697	0.478315	1.13894	0.567141	0.928027	0.692379	0.813601	0	0
MF_0556	androsterone glucuronide	-0.740369	8.42347e-07	3.19906e-06	-0.0761132	0.516318	0.635053	0.0248554	0.291769	0.243336	0.650884	-0.0186721	0.917855	0.970846	0.280821	0.0146685	0.167438	0.115587	0.521817	0.999054	0.294255	0.0103913	0.101893	0.159445	0.37545	0.571117	-0.3011	0.00866432	0.0284072	-0.616132	0.000372894	0.00122286	-0.383764	0.000954078	0.00378415	1	1.34479	1.04307	1.13065	0.649131	1.18939	0.791971	0.895058	0	0
MF_0557	argininate	-0.828877	2.56209e-09	1.44625e-08	-0.403556	0.000330466	0.00127259	0.0476241	0.381362	0.0213786	0.202143	-0.0756867	0.675491	0.854595	0.186172	0.109769	0.410762	0.208758	0.243661	0.96251	0.0159761	0.891788	0.95202	0.333752	0.0576745	0.161021	0.213528	0.065853	0.146509	-0.768476	1.12562e-06	5.6172e-06	-0.47919	2.36112e-05	0.000146224	1	2.35454	1.76965	0.908186	0.315697	2.59258	0.0210085	0.0553814	0	0
MF_0558	2-oxoarginine	-0.735963	1.05695e-06	3.92746e-06	-0.0238691	0.838924	0.884001	0.0689088	0.416274	0.0321807	0.258319	-0.0361689	0.841615	0.938645	0.25233	0.0289613	0.237752	0.189036	0.29207	0.977603	0.135747	0.245543	0.527444	0.36537	0.03654	0.118325	-0.115766	0.322637	0.471273	-0.638405	0.000194157	0.00066412	-0.19018	0.112155	0.212473	0	1.5241	1.34784	1.33826	0.819219	1.13887	0.84319	0.931768	0	0
MF_0559	cis-4-decenoate (10:1n6)	0.138703	0.441419	0.535195	0.0333997	0.776049	0.841183	0.656574	0.806469	0.0126985	0.152815	0.456632	0.0075577	0.149398	-0.228279	0.0488564	0.298325	0.295671	0.0948013	0.790412	0.0841199	0.473043	0.725862	-0.208616	0.24399	0.437627	0.0398221	0.73445	0.811882	-0.174595	0.365016	0.477293	0.175774	0.14258	0.254196	0	1.16614	0.701846	1.48786	0.770128	0.783765	0.355938	0.513951	0	0
MF_0560	celecoxib	NA	NA	NA	-0.218845	0.0592473	0.115762	NA	NA	0.964042	0.990482	NA	NA	NA	-0.101124	0.387991	0.688568	NA	NA	NA	-0.0981248	0.402291	0.682622	NA	NA	NA	0.210189	0.0702972	0.153811	NA	NA	NA	-0.0326097	0.787184	0.869268	0	0.472995	0.381435	0.340779	0	1.38798	0.186376	0.30991	0	0
MF_0561	gabapentin	NA	NA	NA	NA	NA	NA	NA	NA	NA	NA	NA	NA	NA	NA	NA	NA	NA	NA	NA	NA	NA	NA	NA	NA	NA	NA	NA	NA	NA	NA	NA	NA	NA	NA	0	1	0	1	0	1	1	1	0	0
MF_0562	pantoprazole	NA	NA	NA	-0.155722	0.182172	0.287512	NA	NA	0.297953	0.693478	NA	NA	NA	-0.0618174	0.598286	0.832318	NA	NA	NA	0.0268515	0.819121	0.922818	NA	NA	NA	0.12357	0.290866	0.435681	NA	NA	NA	-0.105673	0.380447	0.531521	0	0.111975	0.279655	0.0312454	7.31424e-18	3.58372	0.36131	0.513951	0	0
MF_0563	4-oxo-retinoic acid	0.22312	0.211991	0.297941	0.178306	0.125885	0.212959	0.273578	0.592841	0.290065	0.693478	0.326638	0.063554	0.30498	-0.0270786	0.817617	0.936258	0.255468	0.151316	0.830713	-0.131294	0.261518	0.539858	-0.316386	0.0728426	0.18718	0.0258462	0.825784	0.8789	0.124229	0.520832	0.626819	0.261904	0.02736	0.0680148	0	0.640682	0.550732	1.1815	0.535998	0.542262	0.0223127	0.0586782	0	0
MF_0564	1-lignoceroyl-GPC (24:0)	0.230281	0.197306	0.279969	0.21178	0.0681506	0.128878	0.331975	0.619008	0.178041	0.561156	-0.158741	0.377587	0.648283	-0.164229	0.159143	0.47441	0.142571	0.428663	0.999054	-0.394362	0.000463618	0.0204572	-0.0689252	0.703105	0.838693	-0.0276109	0.814095	0.872599	0.421755	0.0226786	0.0469479	0.209227	0.0799241	0.162145	0	0.75572	0.302117	1.22871	0.269334	0.615053	0.000977575	0.00526831	0	0
MF_0565	1-(1-enyl-palmitoyl)-GPC (P-16:0)	0.49131	0.00369021	0.00856627	0.0981792	0.402029	0.526916	0.105899	0.457714	0.538505	0.834959	0.0351642	0.845962	0.938645	0.0725093	0.536433	0.795633	0.103293	0.567305	0.999054	-0.166419	0.153581	0.417393	-0.304141	0.0852833	0.208269	-0.0589077	0.615651	0.731734	0.463957	0.011239	0.0260896	0.0863283	0.474089	0.620204	0	0.782651	0.296588	1.18871	0.186617	0.658405	0.00371649	0.0137359	0	0
MF_0566	1-methyl-5-imidazoleacetate	-0.849599	4.03362e-10	2.68821e-09	-0.573843	7.36684e-08	6.24119e-07	0.395951	0.659407	0.125398	0.491838	-0.243135	0.172753	0.437386	-0.0166833	0.887029	0.968416	-0.0553234	0.759765	0.999054	-0.0234254	0.84188	0.93552	0.465245	0.00636781	0.0494582	0.331561	0.0036625	0.0138521	-0.848054	6.33257e-09	5.54368e-08	-0.649544	8.89659e-10	1.36543e-08	1	10.9932	9.99498	0.28271	0.215145	38.885	7.57699e-05	0.00134324	1	1
MF_0567	glycoursodeoxycholate	-0.196524	0.273014	0.363433	0.0583215	0.619176	0.720557	0.87155	0.931035	0.790918	0.951146	-0.110181	0.541597	0.78406	-0.155115	0.183904	0.501876	0.0670232	0.710942	0.999054	-0.231134	0.0460248	0.227758	0.0339607	0.851174	0.921659	0.0423982	0.717969	0.802882	-0.161974	0.401217	0.514853	0.162207	0.176538	0.300569	0	1.05441	1.22401	2.29756	1.57681	0.458927	0.0295586	0.0720202	0	0
MF_0568	tauroursodeoxycholate	-0.475688	0.00514318	0.0114998	-0.0060178	0.959134	0.969201	0.552258	0.752616	0.370713	0.733804	-0.0634225	0.725859	0.88317	-0.227409	0.0497468	0.298325	-0.0110171	0.951479	0.999054	-0.28123	0.0145189	0.11919	0.0985663	0.585259	0.757518	0.108485	0.354202	0.506208	-0.462818	0.0114671	0.0264408	0.0892192	0.459356	0.607313	0	1.41739	3.10731	1.37898	1.80613	1.02786	0.0286443	0.0720202	0	0
MF_0569	3-(4-hydroxyphenyl)propionate	-0.637169	6.68023e-05	0.000200601	-0.140792	0.228271	0.338096	0.114799	0.465518	0.266594	0.675413	-0.0148072	0.934817	0.970846	0.0729568	0.533914	0.793008	0.0168665	0.925775	0.999054	0.0891859	0.446706	0.712739	0.189792	0.290106	0.488874	0.08231	0.482651	0.623326	-0.637829	0.000197592	0.000671423	-0.0992689	0.410141	0.561162	0	1.23705	1.07692	0.726077	0.847704	1.70375	0.180207	0.306604	0	0
MF_0570	S-methylcysteine sulfoxide	0.0127005	0.944075	0.953304	-0.213912	0.0653569	0.124933	0.19583	0.526308	0.517703	0.82073	0.239284	0.179869	0.443863	-0.175948	0.131052	0.431112	0.324252	0.0656275	0.713613	-0.204474	0.0784588	0.29794	-0.0629026	0.728021	0.847853	0.390934	0.000524694	0.00276443	-0.10617	0.583593	0.681958	0.101038	0.401807	0.552739	0	0.919463	0.457567	1.27869	0.761476	0.719068	0.187249	0.30991	0	0
MF_0571	(14 or 15)-methylpalmitate (a17:0 or i17:0)	0.165956	0.356002	0.446299	-0.0711238	0.544267	0.655721	0.903471	0.950401	0.0801557	0.414073	0.0786236	0.663622	0.85099	-0.151597	0.194171	0.514067	0.170664	0.342325	0.999054	0.170658	0.143226	0.40368	0.0443366	0.806461	0.903392	0.0277246	0.813344	0.872599	0.187639	0.329702	0.43833	-0.0555231	0.645591	0.764743	0	1.78781	1.17672	1.26933	0.580088	1.40846	0.391337	0.543994	0	0
MF_0572	eicosanedioate (C20-DC)	0.524108	0.00174433	0.00436294	0.513997	2.3979e-06	1.48502e-05	0.777191	0.891073	0.807301	0.951146	0.521729	0.0018464	0.101885	0.206264	0.0758247	0.350648	0.250731	0.159308	0.850789	0.278579	0.0155137	0.121589	-0.379789	0.0292559	0.100738	-0.519367	1.80183e-06	2.27159e-05	0.245593	0.199087	0.288034	0.307692	0.00904645	0.0280123	0	0.60514	0.186731	2.0699	0.56311	0.292352	7.6125e-05	0.00134324	1	0
MF_0573	docosadioate (C22-DC)	0.28242	0.111287	0.171838	0.490213	8.03388e-06	4.21769e-05	0.839828	0.924886	0.807301	0.951146	0.4141	0.0165858	0.192507	0.148493	0.203568	0.521868	0.163797	0.362382	0.999054	0.18194	0.118229	0.371566	-0.144375	0.422782	0.619398	-0.429532	0.000120263	0.000837888	0.00819878	0.966331	0.981609	0.340032	0.00371635	0.0126547	0	0.592895	0.24205	1.92007	0.625661	0.308788	0.000170956	0.00185175	1	0
MF_0574	16-hydroxypalmitate	-0.0100267	0.955836	0.964237	-0.0462304	0.693689	0.780614	0.466854	0.707127	0.0783421	0.406688	0.406062	0.0190402	0.207242	-0.147041	0.208075	0.524184	0.365034	0.0367258	0.632296	0.0146246	0.900894	0.953234	-0.082476	0.648175	0.803799	0.0585519	0.617789	0.732112	-0.189685	0.324361	0.4329	0.0425657	0.724494	0.825096	0	1.10546	0.40486	1.13756	0.341904	0.971782	0.741634	0.853152	0	0
MF_0575	oleoyl-linoleoyl-glycerol (18:1/18:2) [1]	0.126013	0.484695	0.576167	-0.0498435	0.671076	0.764161	0.225214	0.552699	0.923963	0.974579	-0.0223562	0.901719	0.964661	0.0328656	0.779539	0.917991	0.242875	0.173227	0.868657	0.257766	0.0255689	0.155617	-0.117785	0.513878	0.70118	-0.0789326	0.500854	0.640585	0.0591882	0.760377	0.82681	0.00599547	0.960423	0.977969	0	1.26248	0.795881	0.844436	0.30275	1.49506	0.129374	0.233556	0	0
MF_0576	oleoyl-linoleoyl-glycerol (18:1/18:2) [2]	0.0905749	0.616172	0.688114	-0.0795733	0.497374	0.616046	0.182222	0.522875	0.742347	0.925966	-0.0539184	0.765694	0.902925	0.0858521	0.463945	0.744693	0.204747	0.253043	0.96251	0.283871	0.0135831	0.117496	-0.10941	0.544446	0.724758	-0.0969223	0.40811	0.560549	0.0571766	0.768297	0.832793	-0.0959552	0.42602	0.578404	0	1.28903	0.753393	0.866046	0.312675	1.48841	0.291421	0.439139	0	0
MF_0577	1-(1-enyl-palmitoyl)-GPE (P-16:0)	0.435829	0.0112354	0.0232564	0.171067	0.142256	0.23539	0.0321615	0.325714	0.702631	0.907423	0.0110516	0.951327	0.980759	0.0630825	0.590804	0.827595	0.0996156	0.581251	0.999054	-0.149575	0.200257	0.467119	-0.164116	0.361437	0.558094	-0.0824053	0.482142	0.623326	0.337947	0.0729697	0.125011	0.226772	0.0572029	0.123377	0	0.748294	0.268672	1.1642	0.227488	0.642754	0.00194117	0.0083608	0	0
MF_0578	1-(1-enyl-stearoyl)-GPE (P-18:0)	0.384693	0.0270682	0.0509317	0.26569	0.0212299	0.047835	0.0476241	0.381362	0.840315	0.951758	-0.12927	0.473384	0.739797	0.0881447	0.452051	0.736563	0.0419522	0.816688	0.999054	-0.184387	0.113279	0.364627	-0.110749	0.539503	0.722837	-0.130112	0.265874	0.40984	0.40626	0.0287539	0.0564692	0.279515	0.0182407	0.0495806	0	0.756953	0.327016	1.37138	0.264888	0.551964	0.000977575	0.00526831	0	0
MF_0579	alpha-CEHC glucuronide	-0.88013	1.49415e-11	1.48409e-10	-0.465253	2.60253e-05	0.000123039	0.297051	0.596992	0.0387116	0.276997	-0.22514	0.207774	0.475898	-0.260146	0.0241931	0.217082	0.0591565	0.743659	0.999054	-0.305914	0.00760527	0.0875432	0.397387	0.0220207	0.0855164	0.359581	0.00153253	0.00692229	-0.864704	1.46564e-09	1.57709e-08	-0.530056	1.99586e-06	1.65126e-05	1	5.66318	13.9555	0.244246	0.111635	23.1863	0.0165922	0.0465432	1	1
MF_0580	2-oxindole-3-acetate	-0.780719	8.35484e-08	3.62653e-07	-0.18057	0.121072	0.206798	0.484838	0.719832	0.0042212	0.0812773	-0.319601	0.0698224	0.310691	-0.334785	0.00332635	0.0765784	-0.140832	0.434373	0.999054	-0.211666	0.0683023	0.276077	0.330472	0.0603295	0.165306	0.17505	0.133062	0.251751	-0.70056	2.32029e-05	9.21869e-05	-0.180343	0.132327	0.239955	0	1.54209	2.23909	0.256367	0.23378	6.01517	0.056363	0.120197	0	0
MF_0581	N-oleoyltaurine	0.315367	0.0738202	0.119712	-0.362816	0.00137877	0.0044652	0.195082	0.526308	0.128948	0.496496	0.158672	0.377799	0.648283	-0.316724	0.00563144	0.0994972	0.256488	0.149633	0.830713	-0.0275673	0.814384	0.921402	0.0239631	0.894693	0.946944	0.516159	2.13858e-06	2.63344e-05	0.219349	0.25293	0.356773	-0.0084898	0.94398	0.973406	0	1.72535	1.91914	0.658781	0.379235	2.619	0.0174799	0.0482773	1	0
MF_0582	linoleoylcarnitine (C18:2)	0.125668	0.4859	0.576936	-0.162731	0.163034	0.260805	0.627626	0.790655	0.865265	0.960591	-0.00234428	0.98967	0.995225	-0.0151085	0.897632	0.968545	0.249206	0.161945	0.850789	0.133385	0.253929	0.532498	0.191552	0.285575	0.484569	0.127821	0.274456	0.418201	0.0988071	0.610095	0.708312	0.00630257	0.958398	0.977969	0	1.01101	0.318665	1.19319	0.338987	0.847312	0.235273	0.374111	0	0
MF_0583	isoleucylglycine	0.310829	0.0783005	0.126382	-0.152025	0.1929	0.298656	0.0689088	0.416274	0.353164	0.721198	0.0557603	0.757924	0.897533	-0.0270933	0.81752	0.936258	-0.0879158	0.626607	0.999054	-0.0421065	0.719829	0.877214	-0.33141	0.0595606	0.163633	0.0695808	0.553057	0.685717	0.0029138	0.988031	0.994624	-0.181014	0.130868	0.237718	0	1.05118	0.402162	0.790384	0.35058	1.32997	0.113532	0.2077	0	0
MF_0584	leucylalanine	-0.503861	0.00279434	0.00669733	-0.331813	0.00363524	0.0103326	0.384334	0.658403	0.126666	0.49294	-0.0237843	0.895474	0.962158	0.129122	0.26956	0.598534	-0.0381286	0.83315	0.999054	0.131404	0.261116	0.539858	0.238883	0.18062	0.352705	0.0707928	0.546147	0.68065	-0.50212	0.00551101	0.0139531	-0.501386	8.43307e-06	6.15905e-05	1	1.64087	1.30213	0.409381	0.402121	4.00818	0.00773553	0.0252617	1	1
MF_0585	leucylglycine	-0.0999332	0.580041	0.659166	-0.278655	0.0154844	0.0363591	0.225253	0.552699	0.0166541	0.179764	-0.215841	0.227669	0.501453	-0.27219	0.0181553	0.192265	-0.191877	0.284742	0.977603	-0.405464	0.000307665	0.0171483	0.088164	0.62563	0.789934	0.217091	0.0613642	0.139201	-0.181541	0.345941	0.455232	-0.307467	0.00909963	0.0280131	0	0.743388	0.300667	0.542502	0.376126	1.3703	0.0734005	0.15115	0	0
MF_0586	N-palmitoyltaurine	0.188516	0.293422	0.382709	-0.376881	0.000859545	0.00294582	0.444721	0.693953	0.27369	0.681297	0.166031	0.355783	0.631484	-0.0923788	0.430536	0.722564	0.26351	0.138416	0.817876	0.0667871	0.569142	0.784794	0.0578113	0.7493	0.866771	0.444227	6.54023e-05	0.000487754	0.070606	0.715892	0.799477	-0.0842594	0.484787	0.630699	0	1.17352	1.24049	0.370609	0.0768198	3.16647	0.0030834	0.0119619	1	0
MF_0587	N-stearoyltaurine	0.263938	0.137753	0.207075	-0.0976491	0.404587	0.528441	0.167327	0.503023	0.663586	0.896519	0.125842	0.485294	0.745995	-0.0532355	0.650108	0.859311	0.248869	0.162532	0.850789	0.275872	0.0165895	0.12639	0.0751329	0.677738	0.821708	0.13996	0.23106	0.372439	0.202937	0.291053	0.39717	0.0890229	0.460348	0.607699	0	1.27732	1.07859	0.756674	0.357184	1.68808	0.291421	0.439139	0	0
MF_0588	2-O-methylascorbic acid	-0.926805	9.95627e-15	2.09894e-13	-0.660256	1.16227e-10	1.55802e-09	0.210169	0.53474	0.313718	0.696494	-0.27562	0.12054	0.390613	-0.192822	0.0974321	0.39205	0.0314224	0.862187	0.999054	-0.144966	0.214635	0.488814	0.441489	0.0101102	0.0563924	0.499413	5.08718e-06	5.49726e-05	-0.900855	2.75177e-11	5.16833e-10	-0.67037	1.60835e-10	2.70356e-09	1	3.6903	2.76336	0.642366	0.21162	5.74486	0.00123373	0.00627769	1	1
MF_0589	carboxyethyl-GABA	-0.568375	0.000559007	0.00150379	-0.350799	0.00203092	0.00625216	0.283519	0.592841	0.279866	0.686059	-0.177789	0.322244	0.597627	-0.101692	0.385318	0.688114	-0.0906874	0.615732	0.999054	-0.0546301	0.641565	0.835691	0.352031	0.0445245	0.134485	0.174291	0.134777	0.253967	-0.459152	0.0122273	0.0280293	-0.341175	0.00359506	0.012361	1	0.849507	0.522481	0.385215	0.0296586	2.20528	0.0128846	0.037192	1	1
MF_0590	beta-citrylglutamate	-0.626003	9.76059e-05	0.000284822	-0.499516	5.06074e-06	2.8207e-05	0.466854	0.707127	0.898737	0.965484	-0.36554	0.0364465	0.255677	-0.134794	0.248903	0.574266	-0.0696975	0.699932	0.999054	-0.0530071	0.651512	0.843462	0.395651	0.0226613	0.0869395	0.520491	1.69611e-06	2.16407e-05	-0.598666	0.000601684	0.00188918	-0.300385	0.0109204	0.0324852	1	1.81599	0.701684	0.817952	0.190031	2.22017	0.000131087	0.00168262	1	1
MF_0591	trimethylamine N-oxide	-0.871658	4.05116e-11	3.51668e-10	-0.352094	0.0019493	0.00603598	0.395951	0.659407	0.245549	0.652563	-0.291025	0.100354	0.361467	-0.0055607	0.962235	0.985758	0.00451279	0.980115	0.999451	-0.0156917	0.893703	0.952231	0.441824	0.0100467	0.0563924	0.118371	0.311792	0.459872	-0.813115	8.31168e-08	5.5753e-07	-0.433378	0.000159875	0.00078383	1	4.11668	2.68943	0.598056	0.302037	6.88343	0.000131087	0.00168262	1	1
MF_0592	3'-sialyllactose	-0.661649	2.75485e-05	8.81039e-05	-0.601841	1.12285e-08	1.081e-07	0.101321	0.453091	0.505792	0.817762	0.00913357	0.959767	0.981698	-0.116363	0.32013	0.641301	0.189194	0.291659	0.977603	0.0202458	0.863118	0.940888	0.335538	0.0562681	0.158379	0.276646	0.0162753	0.0477439	-0.657519	0.000106339	0.000383432	-0.61156	1.46712e-08	1.76555e-07	1	1.15446	1.25761	0.131053	2.92569e-17	8.80909	3.2593e-05	0.00134324	1	1
MF_0593	N6-methyllysine	-0.125	0.488241	0.578387	-0.0469132	0.689395	0.777496	0.0136716	0.210787	0.218641	0.630901	-0.0723377	0.689119	0.861816	0.112637	0.335975	0.648082	0.224469	0.209167	0.92251	0.229242	0.0478857	0.23283	0.266834	0.133327	0.283973	-0.0561608	0.63224	0.741464	0.21782	0.256335	0.360264	-0.120219	0.317973	0.470956	0	2.03984	1.65587	0.747526	0.173989	2.72879	0.00456629	0.0158986	1	0
MF_0594	equol sulfate	-0.0907985	0.615297	0.688114	-0.076209	0.515789	0.635053	0.920836	0.960675	0.407701	0.764993	-0.0825417	0.647913	0.848281	0.0586206	0.617376	0.841292	-0.0675966	0.708577	0.999054	0.0681188	0.561448	0.780405	0.113108	0.530845	0.713168	0.111969	0.338868	0.489598	-0.15567	0.42003	0.533691	-0.0709783	0.556398	0.693044	0	1.08991	1.94573	0.9792	2.13677	1.11306	0.788913	0.895058	0	0
MF_0595	dihydroferulate	-0.417901	0.0155206	0.0309513	-0.00525684	0.964298	0.972178	0.242701	0.572396	0.259915	0.668083	0.0563755	0.755334	0.897321	-0.0159593	0.891901	0.968545	0.0378818	0.834215	0.999054	-0.0135374	0.908228	0.953234	0.225719	0.206577	0.388789	0.0957413	0.413873	0.566268	-0.395799	0.0335571	0.0644321	0.0519154	0.667216	0.779891	0	1.3028	1.40983	0.974184	1.74713	1.33732	0.461083	0.616453	0	0
MF_0596	imidazole propionate	-0.629398	8.71134e-05	0.000257109	-0.514686	2.31223e-06	1.44891e-05	0.0688856	0.416274	0.815453	0.951146	-0.0013397	0.994096	0.997504	-0.0267104	0.820055	0.936258	0.0717092	0.691688	0.999054	-0.268471	0.0198638	0.132301	0.300067	0.089765	0.21639	0.413614	0.000225607	0.00139718	-0.582393	0.000917332	0.00273085	-0.477508	2.54543e-05	0.000155815	1	7.74602	6.35161	0.465865	0.350883	16.6272	0.00239278	0.00976991	1	1
MF_0597	citalopram/escitalopram	NA	NA	NA	NA	NA	NA	NA	NA	NA	NA	NA	NA	NA	NA	NA	NA	NA	NA	NA	NA	NA	NA	NA	NA	NA	NA	NA	NA	NA	NA	NA	NA	NA	NA	0	0.199309	5.79795e-17	0.199309	2.92569e-17	1	1	1	0	0
MF_0598	pregnanediol-3-glucuronide	-0.589769	0.000303857	0.000837024	-0.362606	0.00138832	0.0044824	0.517646	0.734716	0.438841	0.77715	-0.214238	0.231224	0.505327	-0.0978854	0.403446	0.699515	-0.159672	0.374759	0.999054	-0.0660388	0.573488	0.787709	0.308761	0.0804106	0.200638	0.205246	0.0773141	0.165405	-0.583263	0.000897378	0.00267917	-0.45521	6.64717e-05	0.000364734	1	3.26671	3.02177	1.84303	2.16593	1.77247	0.0992601	0.185943	0	0
MF_0599	(15:2)-anacardic acid	NA	NA	NA	0.124972	0.285384	0.404581	NA	NA	0.939424	0.980643	NA	NA	NA	0.019184	0.870233	0.95643	NA	NA	NA	-0.0296661	0.800534	0.91742	NA	NA	NA	-0.0259561	0.825055	0.8789	NA	NA	NA	0.116719	0.332371	0.486888	0	0.106212	0	0.466103	0.782542	0.227872	0.112819	0.2077	0	0
MF_0600	alliin	-0.534604	0.00135049	0.00344459	0.356985	0.00166688	0.00522258	0.352355	0.635513	0.461724	0.800271	-0.057454	0.7508	0.896717	0.119628	0.306648	0.630564	0.296439	0.0939067	0.790412	0.129616	0.267716	0.54732	0.338382	0.0540849	0.153911	-0.36953	0.00110322	0.00514676	-0.579462	0.000987424	0.00292266	0.143244	0.233367	0.374448	0	0.766943	1.13612	4.64505	8.11145	0.16511	0.0343448	0.0820073	0	0
MF_0601	(15:0)-anacardic acid	NA	NA	NA	NA	NA	NA	NA	NA	NA	NA	NA	NA	NA	NA	NA	NA	NA	NA	NA	NA	NA	NA	NA	NA	NA	NA	NA	NA	NA	NA	NA	NA	NA	NA	0	0.31832	0	0.454656	0.431132	0.700134	0.273322	0.424736	0	0
MF_0602	prolylglycine	-0.736297	1.03908e-06	3.87497e-06	-0.28074	0.0146985	0.0349007	0.935565	0.960675	0.0172315	0.182481	-0.272271	0.125302	0.391801	0.337864	0.00303132	0.0716031	-0.0275781	0.878915	0.999054	0.153891	0.18743	0.453266	0.303137	0.0863713	0.210428	0.097346	0.406054	0.559183	-0.756879	2.01963e-06	9.57008e-06	-0.307479	0.00909669	0.0280131	1	1.32173	0.825368	1.47234	1.50739	0.897709	0.692297	0.813601	0	0
MF_0603	N-palmitoylglycine	0.201053	0.261892	0.352258	-0.317729	0.00547338	0.0148623	0.0290356	0.309357	0.714426	0.911307	-0.00460522	0.979708	0.988993	-0.110731	0.344267	0.649679	-0.112495	0.533088	0.999054	0.161151	0.167214	0.432093	-0.0217501	0.904372	0.953281	0.311913	0.00644583	0.0221628	0.0394558	0.838972	0.886154	-0.159236	0.184703	0.310956	0	1.34539	0.667052	0.889537	0.430283	1.51246	0.0750224	0.15115	0	0
MF_0604	mannonate	-0.945521	1.16708e-16	5.0233e-15	-0.68478	1.24496e-11	2.06002e-10	0.395951	0.659407	0.378754	0.741406	-0.357335	0.041197	0.267651	-0.165196	0.156668	0.472683	-0.0305867	0.865819	0.999054	-0.0645019	0.582461	0.795345	0.571644	0.000510663	0.0235819	0.531649	9.19778e-07	1.29873e-05	-0.94364	1.73794e-14	1.28235e-12	-0.706716	5.71178e-12	1.12014e-10	1	3.01592	1.64205	0.674302	0.196482	4.47265	7.6125e-05	0.00134324	1	1
MF_0605	succinimide	-0.811163	1.0345e-08	5.31663e-08	-0.346866	0.00229796	0.00686679	0.491967	0.719832	0.907133	0.965484	-0.325017	0.0649565	0.305001	-0.0683532	0.560098	0.801401	-0.217282	0.224504	0.936652	-0.210057	0.0704774	0.278592	0.297784	0.092355	0.218767	0.24792	0.0319853	0.0830208	-0.786411	4.25429e-07	2.428e-06	-0.358739	0.00212567	0.00784351	1	2.59483	1.39926	0.691726	0.454407	3.75124	0.000221124	0.00220822	1	1
MF_0606	lanthionine	-0.884693	8.46056e-12	8.91812e-11	-0.730339	1.0399e-13	2.3431e-12	0.0974534	0.441532	0.84031	0.951758	-0.24414	0.17093	0.437041	-0.172707	0.138414	0.448257	0.0401137	0.824595	0.999054	-0.237651	0.0400662	0.205972	0.519783	0.00193376	0.0327078	0.560746	1.67472e-07	2.95587e-06	-0.858431	2.59946e-09	2.59832e-08	-0.623151	6.49124e-09	8.3832e-08	1	4.025	3.44903	1.45197	1.03304	2.7721	0.0210085	0.0553814	0	0
MF_0607	equol glucuronide	-0.368001	0.0351114	0.0635202	-0.0456612	0.697277	0.78305	0.829757	0.924886	0.159967	0.541274	-0.0832786	0.644975	0.847552	0.0151745	0.897187	0.968545	-0.0315609	0.861585	0.999054	-0.0222755	0.849548	0.935989	0.340149	0.0527627	0.150563	0.181281	0.119589	0.233232	-0.335772	0.0749516	0.127554	-0.115488	0.337526	0.490316	0	1.07045	1.92681	0.157141	0.309189	6.812	0.303555	0.454917	0	0
MF_0608	2-stearoyl-GPE (18:0)	0.285094	0.107799	0.167202	0.121195	0.300308	0.420113	0.00410465	0.136778	0.483981	0.807144	-0.0197589	0.913091	0.969397	0.0586539	0.617176	0.841292	0.0426208	0.813818	0.999054	0.101533	0.386065	0.675083	0.0163948	0.927846	0.960947	-0.0454866	0.698379	0.787546	0.137259	0.477692	0.586051	0.11063	0.358379	0.510798	0	0.909223	0.426121	1.24588	0.393515	0.729782	0.0249682	0.0636719	0	0
MF_0609	(R)-3-hydroxybutyrylcarnitine	-0.340689	0.0523637	0.0889667	-0.349758	0.00209871	0.0063866	0.777136	0.891073	0.414177	0.768149	-0.0504188	0.780518	0.912991	-0.12326	0.292085	0.614946	0.0640361	0.72331	0.999054	0.112487	0.336623	0.624993	0.194293	0.278604	0.476564	0.183825	0.114401	0.226027	-0.258012	0.17659	0.261343	-0.344358	0.00327562	0.0114485	0	6.28838	8.0467	0.726564	0.367702	8.65495	0.000222034	0.00220822	1	0
MF_0610	triamterene	NA	NA	NA	NA	NA	NA	NA	NA	NA	NA	NA	NA	NA	NA	NA	NA	NA	NA	NA	NA	NA	NA	NA	NA	NA	NA	NA	NA	NA	NA	NA	NA	NA	NA	0	1	0	1	0	1	1	1	0	0
MF_0611	diltiazem	NA	NA	NA	NA	NA	NA	NA	NA	NA	NA	NA	NA	NA	NA	NA	NA	NA	NA	NA	NA	NA	NA	NA	NA	NA	NA	NA	NA	NA	NA	NA	NA	NA	NA	0	1	0	1	0	1	1	1	0	0
MF_0612	N-acetylcarnosine	-0.784759	6.45591e-08	2.89955e-07	-0.160284	0.169538	0.269581	0.029049	0.309357	0.00018931	0.0200479	-0.0159076	0.929985	0.970846	0.290037	0.0115989	0.153541	0.319071	0.0703136	0.717579	0.253469	0.0282205	0.169804	0.260979	0.142386	0.295351	-0.198299	0.0881088	0.183177	-0.82059	5.02234e-08	3.57799e-07	-0.444047	0.000104895	0.000552658	1	1.23528	0.652641	0.812507	0.37081	1.52033	0.166145	0.284003	0	0
MF_0613	margaroylcarnitine (C17)	0.0245738	0.892025	0.915976	-0.0119251	0.919119	0.938618	0.081722	0.430926	0.702518	0.907423	-0.214574	0.230476	0.505327	-0.0341038	0.771456	0.913838	-0.0581092	0.74805	0.999054	0.01399	0.905174	0.953234	0.0267092	0.882704	0.941976	-0.00877062	0.940468	0.95673	0.00335183	0.986232	0.994624	-0.00870271	0.942578	0.973406	0	1.3402	0.99737	1.04764	0.431749	1.27926	0.668128	0.803222	0	0
MF_0614	N-methyltaurine	-0.647485	4.64309e-05	0.000143602	-0.101673	0.385405	0.509387	0.685953	0.823096	0.342597	0.715602	-0.271724	0.126093	0.391994	-0.0989307	0.398418	0.695099	-0.0347389	0.847803	0.999054	-0.0592851	0.613387	0.817741	0.534393	0.00135755	0.0304857	0.00424005	0.9712	0.979525	-0.509024	0.00480228	0.0123402	-0.313327	0.00779926	0.0244361	1	1.62468	2.10934	0.31305	0.286027	5.18984	0.138995	0.250511	0	0
MF_0615	histidine betaine (hercynine)	-0.351968	0.0445654	0.0776324	0.272016	0.0182322	0.0421569	0.210131	0.53474	0.22226	0.633798	0.0850709	0.63785	0.847552	-0.00535524	0.96363	0.985758	0.194066	0.279178	0.977603	0.0211061	0.857361	0.939621	0.0685963	0.704458	0.838779	-0.28416	0.013484	0.0411514	-0.397159	0.0328984	0.0635216	0.135856	0.258615	0.402755	0	0.495024	0.41395	1.63215	0.793334	0.303295	0.00163674	0.00771806	1	0
MF_0616	glycohyocholate	0.10626	0.556161	0.638349	0.144923	0.214772	0.323484	0.150089	0.497899	0.995767	0.996708	0.0406415	0.822323	0.926152	0.00769412	0.947764	0.981948	-0.0643704	0.721922	0.999054	-0.122483	0.295161	0.576708	-0.199916	0.264654	0.462585	-0.112859	0.335019	0.486007	-0.149988	0.437401	0.54981	0.0794138	0.510335	0.657475	0	0.931107	1.71683	2.10964	1.26393	0.441358	0.0119794	0.035375	1	0
MF_0617	retinal	-0.166377	0.354767	0.445504	0.0267938	0.819503	0.867853	0.165214	0.503023	0.866659	0.961039	-0.270536	0.127823	0.392557	0.110591	0.344884	0.649679	-0.159275	0.375963	0.999054	0.204644	0.0782058	0.29794	-0.029413	0.870924	0.93715	-0.144464	0.216243	0.35449	-0.169624	0.379038	0.490659	0.0520104	0.666642	0.779891	0	0.713566	0.700728	1.07004	0.402663	0.66686	0.0978813	0.185943	0	0
MF_0618	2-hydroxydecanoate	-0.302139	0.0874635	0.138786	-0.145121	0.214139	0.323484	0.15713	0.497899	0.815525	0.951146	0.146852	0.414781	0.682275	-0.043517	0.710851	0.88125	0.126525	0.482908	0.999054	-0.0352385	0.764069	0.896719	0.0950231	0.598881	0.767548	0.106486	0.363192	0.511554	-0.442495	0.0162317	0.0352255	-0.158815	0.185882	0.311963	0	2.77675	3.72608	1.65296	0.743894	1.67987	0.468257	0.616453	0	0
MF_0619	3-methyl catechol sulfate (2)	-0.798676	2.54301e-08	1.19951e-07	0.0472909	0.687023	0.775648	0.393308	0.659407	0.556659	0.84577	-0.257393	0.148151	0.412877	-0.00631441	0.957121	0.985758	-0.11462	0.52533	0.999054	0.0431073	0.713454	0.877214	0.437518	0.010889	0.0582815	0.0212999	0.856065	0.901166	-0.592754	0.000703123	0.00216814	0.0292155	0.808892	0.880145	0	0.419958	0.629802	0.883352	1.12532	0.475415	0.444318	0.596422	0	0
MF_0620	4-methylcatechol sulfate	-0.745655	6.37766e-07	2.47724e-06	-0.405633	0.00030572	0.00118592	0.903479	0.950401	0.840315	0.951758	-0.13714	0.446633	0.716804	-0.0477889	0.683901	0.868809	0.134381	0.455918	0.999054	-0.0280684	0.811071	0.920605	0.3376	0.0546786	0.155173	0.315431	0.00584082	0.0205496	-0.783714	4.95319e-07	2.78078e-06	-0.200495	0.0936427	0.184326	0	2.43252	1.07736	0.840904	0.868862	2.89274	0.00300514	0.0116997	1	0
MF_0621	3-methyl catechol sulfate (1)	-0.802125	1.99626e-08	9.68139e-08	0.170664	0.143211	0.236232	0.452409	0.703823	0.840293	0.951758	-0.199294	0.266175	0.544988	0.0976423	0.40462	0.699515	-0.0796885	0.659339	0.999054	0.211845	0.0680634	0.276077	0.368468	0.0348628	0.114116	-0.223408	0.0540163	0.125998	-0.719645	1.08286e-05	4.49234e-05	0.00133367	0.991193	0.99213	0	1.83268	1.71969	7.44397	11.2532	0.246197	0.741634	0.853152	0	0
MF_0622	O-desmethylvenlafaxine	NA	NA	NA	NA	NA	NA	NA	NA	NA	NA	NA	NA	NA	NA	NA	NA	NA	NA	NA	NA	NA	NA	NA	NA	NA	NA	NA	NA	NA	NA	NA	NA	NA	NA	0	1	0	1	0	1	1	1	0	0
MF_0623	warfarin	NA	NA	NA	-0.0161092	0.890892	0.915921	NA	NA	0.297953	0.693478	NA	NA	NA	-0.110196	0.346618	0.649679	NA	NA	NA	-0.0456475	0.697363	0.866793	NA	NA	NA	0.0940204	0.422354	0.57123	NA	NA	NA	0.0656482	0.58649	0.713931	0	0.240491	0	0.240491	2.92569e-17	1	1	1	0	0
MF_0624	ketopioglitazone	NA	NA	NA	NA	NA	NA	NA	NA	NA	NA	NA	NA	NA	NA	NA	NA	NA	NA	NA	NA	NA	NA	NA	NA	NA	NA	NA	NA	NA	NA	NA	NA	NA	NA	0	1	0	1	0	1	1	1	0	0
MF_0625	hydroxypioglitazone (M-IV)	NA	NA	NA	NA	NA	NA	NA	NA	NA	NA	NA	NA	NA	NA	NA	NA	NA	NA	NA	NA	NA	NA	NA	NA	NA	NA	NA	NA	NA	NA	NA	NA	NA	NA	0	1	0	1	0	1	1	1	0	0
MF_0626	3b-hydroxy-5-cholenoic acid	0.20876	0.243657	0.333817	0.154611	0.185351	0.291299	0.0652711	0.416274	0.307665	0.695926	0.581379	0.000387869	0.0445187	-0.113366	0.332835	0.648082	0.488501	0.00392171	0.311625	-0.0191164	0.870686	0.94446	-0.1885	0.293466	0.49268	-0.00272392	0.981496	0.987088	0.102237	0.597685	0.696064	0.165162	0.168681	0.291409	0	0.908098	0.999495	1.2154	0.637223	0.747161	0.0746936	0.15115	0	0
MF_0627	guaiacol sulfate	-0.914439	1.02569e-13	1.65553e-12	-0.26	0.0242755	0.0540078	0.114915	0.465518	0.581327	0.86343	-0.178667	0.319821	0.596345	-0.080982	0.489766	0.759239	0.0239011	0.894964	0.999054	0.0211545	0.857038	0.939621	0.382602	0.0279841	0.0982524	0.176168	0.130563	0.249128	-0.88011	3.15111e-10	3.9218e-09	-0.276668	0.0195092	0.0523043	0	4.55597	5.1881	1.08679	0.836481	4.19213	0.0210085	0.0553814	0	0
MF_0628	2-aminooctanoate	0.0127005	0.944075	0.953304	0.041963	0.720744	0.799234	0.44247	0.692532	0.279393	0.686059	-0.082887	0.646536	0.847552	0.191768	0.0993112	0.39687	-0.027411	0.879644	0.999054	0.07897	0.500651	0.745695	0.149059	0.407726	0.605145	-0.167244	0.151523	0.276183	0.0228707	0.906258	0.937101	-0.109435	0.363623	0.514809	0	1.1046	0.391714	1.42185	0.709423	0.776873	0.322629	0.475041	0	0
MF_0629	furosemide	-0.388946	0.0252809	0.048272	-0.517918	1.94722e-06	1.2651e-05	0.273967	0.592841	0.945539	0.983224	-0.270057	0.128525	0.392557	-0.208072	0.073237	0.350467	-0.0913053	0.613318	0.999054	-0.331044	0.00371919	0.0635262	0.208602	0.244021	0.437627	0.513936	2.4056e-06	2.8624e-05	-0.0688465	0.722692	0.80533	-0.503258	7.70574e-06	5.66693e-05	0	1.26658	1.63792	0.0877671	0	14.4312	0.00221566	0.00943165	1	0
MF_0630	gamma-CEHC glucuronide	-0.922228	2.46809e-14	4.81044e-13	-0.641099	5.79302e-10	6.97138e-09	0.352113	0.635513	0.111664	0.474842	-0.297637	0.0925228	0.34118	-0.207908	0.073469	0.350467	0.011375	0.949904	0.999054	-0.09879	0.399093	0.682622	0.530096	0.00150889	0.0315771	0.377524	0.000840764	0.00413333	-0.914038	4.34362e-12	1.04348e-10	-0.630453	3.81686e-09	5.11652e-08	1	4.40252	3.79797	0.833501	0.374396	5.28196	0.000170956	0.00185175	1	1
MF_0631	dimethyl sulfone	-0.653798	3.69149e-05	0.000115906	-0.57125	8.69226e-08	7.24811e-07	0.442432	0.692532	0.726287	0.915747	-0.125262	0.487323	0.748001	-0.042021	0.720374	0.885007	-0.0182198	0.919838	0.999054	-0.0557991	0.634439	0.830291	0.572361	0.000500568	0.0235819	0.566472	1.17463e-07	2.34705e-06	-0.63784	0.000197523	0.000671423	-0.368502	0.00156683	0.00603371	1	4.61936	3.40349	0.606943	0.372731	7.61086	7.57699e-05	0.00134324	1	1
MF_0632	2-piperidinone	-0.368984	0.0345895	0.0628899	-0.0919772	0.432551	0.55256	0.15713	0.497899	0.581327	0.86343	0.0453785	0.802002	0.915434	0.165268	0.156487	0.472683	0.19171	0.28517	0.977603	-0.0024896	0.983087	0.992099	0.347972	0.047214	0.141368	0.0110585	0.924979	0.945514	-0.161309	0.403177	0.516726	-0.0843221	0.484461	0.630699	0	1.60654	1.54694	1.36027	1.05485	1.18104	0.895082	0.974348	0	0
MF_0633	N-acetyl-1-methylhistidine	-0.877067	2.16091e-11	2.06687e-10	-0.634565	9.76934e-10	1.13689e-08	0.231708	0.567192	0.473817	0.807144	-0.326308	0.0638374	0.30498	-0.192774	0.0975159	0.39205	-0.0642866	0.72227	0.999054	-0.269149	0.0195424	0.131818	0.373994	0.0320261	0.107216	0.595749	1.71681e-08	4.32882e-07	-0.872128	7.16206e-10	8.31282e-09	-0.597107	3.87732e-08	4.32219e-07	1	5.18073	4.83554	0.109894	0.0835575	47.1429	0.000160835	0.00185175	1	1
MF_0634	indolin-2-one	-0.68764	9.81163e-06	3.28007e-05	-0.500126	4.90743e-06	2.76435e-05	0.361013	0.645786	0.882498	0.96347	-0.286132	0.106467	0.369061	-0.135194	0.247488	0.572492	-0.0629482	0.727831	0.999054	-0.166241	0.154028	0.417393	0.263546	0.138361	0.291093	0.38931	0.000556122	0.00291551	-0.653955	0.000119345	0.000426588	-0.486658	1.6832e-05	0.00010869	1	1.78246	1.16944	0.325494	0.258571	5.47617	0.00236431	0.00976991	1	1
MF_0635	2-aminophenol sulfate	-0.854349	2.5391e-10	1.83419e-09	-0.471977	1.91325e-05	9.33701e-05	0.065859	0.416274	0.164765	0.547463	-0.275559	0.120625	0.390613	-0.142057	0.224076	0.54839	0.0396155	0.82674	0.999054	-0.127439	0.275904	0.553376	0.557722	0.000745863	0.0265681	0.408098	0.000278555	0.00169535	-0.769568	1.0635e-06	5.35901e-06	-0.419493	0.000271076	0.00125358	1	10.1657	11.9086	0.890274	0.552014	11.4186	0.00155069	0.00734396	1	1
MF_0636	3-acetylphenol sulfate	-0.813977	8.37014e-09	4.3449e-08	-0.0485534	0.679119	0.770007	0.377175	0.64937	0.567676	0.857478	-0.194323	0.278531	0.558684	-0.0833247	0.477251	0.756519	-0.0221699	0.902534	0.999054	-0.0123602	0.916178	0.957782	0.299874	0.0899821	0.21639	0.0303241	0.796204	0.860388	-0.772285	9.22183e-07	4.76307e-06	-0.0740052	0.539643	0.68196	0	1.22854	1.41327	1.14339	1.5722	1.07447	0.973053	1	0	0
MF_0637	sphingomyelin (d18:1/14:0, d16:1/16:0)	0.218917	0.22095	0.308851	0.173629	0.136289	0.227335	0.0523451	0.38901	0.0657776	0.369052	-0.323845	0.0659863	0.307152	-0.0503382	0.668002	0.864386	0.0349323	0.846965	0.999054	-0.000675753	0.995409	0.997849	0.0754496	0.676453	0.821708	-0.110337	0.345999	0.497843	0.439714	0.0169957	0.0365761	0.0611433	0.612483	0.736447	0	1.1205	0.466112	1.39615	0.357567	0.802562	0.0864573	0.167406	0	0
MF_0638	sphingomyelin (d18:2/16:0, d18:1/16:1)	0.34492	0.0493204	0.0844908	-0.116643	0.31896	0.438104	0.000590542	0.061003	0.00141277	0.0555098	-0.385299	0.0268073	0.244045	-0.332686	0.00354198	0.0781448	-0.189203	0.291636	0.977603	-0.216638	0.0619209	0.262767	-0.0637391	0.724543	0.844755	0.138025	0.237635	0.380719	0.496984	0.00609421	0.0153544	-0.0768625	0.524058	0.671073	0	1.05321	0.201179	1.09248	0.204273	0.964049	0.84319	0.931768	0	0
MF_0639	3-hydroxyadipate	-0.882092	1.17326e-11	1.21102e-10	-0.511377	2.75189e-06	1.63722e-05	0.321961	0.619008	0.450265	0.789455	-0.195847	0.274702	0.555318	-0.287187	0.0124824	0.153707	-0.00117008	0.994844	0.999451	-0.144247	0.216942	0.493007	0.411327	0.0174009	0.0736684	0.376307	0.000876646	0.00423912	-0.845605	7.7391e-09	6.66207e-08	-0.568427	2.32897e-07	2.26273e-06	1	2.83218	3.86467	0.292039	0.289753	9.69796	0.000362489	0.00281045	1	1
MF_0640	1-arachidonoyl-GPA (20:4)	0.445187	0.00942775	0.0199567	0.171684	0.140802	0.233714	0.87155	0.931035	0.684909	0.904843	0.353819	0.0433798	0.275942	0.00656951	0.955391	0.985758	0.192211	0.283888	0.977603	-0.107687	0.357776	0.647967	-0.20962	0.241677	0.435694	-0.0207717	0.859598	0.903089	0.313094	0.0981732	0.159957	0.216439	0.069843	0.145885	0	0.290507	0.329657	0.251487	0.374589	1.15516	0.718816	0.841954	0	0
MF_0641	3-hydroxycotinine glucuronide	-0.19129	0.286245	0.374675	0.139613	0.232229	0.342045	0.273967	0.592841	0.336668	0.708811	0.159282	0.375944	0.64763	0.0940699	0.422108	0.711804	-0.0077065	0.966049	0.999054	0.0375921	0.748815	0.892008	-0.0429278	0.8125	0.907365	-0.14506	0.214334	0.352453	-0.202209	0.292824	0.39906	0.013916	0.908301	0.952649	0	0.254041	5.79795e-17	0.262317	0.0261711	0.96845	0.273322	0.424736	0	0
MF_0642	6-oxopiperidine-2-carboxylate	-0.20221	0.259099	0.349868	-0.09215	0.431684	0.552117	0.256908	0.581242	0.293021	0.693478	-0.315666	0.0735323	0.31671	-0.0608282	0.604165	0.832318	-0.187176	0.296931	0.984377	0.000284972	0.998064	0.998064	0.498199	0.00317195	0.0357454	0.257596	0.0256694	0.0700616	-0.115226	0.551707	0.653239	0.184851	0.122767	0.226894	0	1.3596	0.952108	0.946416	0.294099	1.43657	0.552436	0.702504	0	0
MF_0643	S-allylcysteine	-0.0587649	0.7453	0.798646	0.507191	3.42087e-06	1.97965e-05	0.515815	0.734716	0.896822	0.965484	0.227625	0.202667	0.468355	0.148024	0.205017	0.521868	0.369273	0.0344371	0.615478	0.181254	0.119645	0.371566	-0.194976	0.276887	0.475123	-0.423722	0.00015186	0.00100513	-0.272419	0.152804	0.234542	0.332154	0.00465592	0.0155124	0	0.164483	0.175012	2.28697	2.72883	0.0719216	0.00013381	0.00168262	1	0
MF_0644	allopurinol	-0.148522	0.409436	0.503509	-0.183546	0.11496	0.197635	0.540291	0.744704	0.532181	0.833697	-0.102314	0.571	0.801418	-0.200329	0.084839	0.375168	-0.22282	0.21262	0.922844	-0.0662656	0.572169	0.786919	-0.0929273	0.607001	0.774114	0.235435	0.0420166	0.103238	-0.0955611	0.621937	0.719441	0.0122238	0.919412	0.958324	0	0.0155885	0.0133673	0.0117297	1.82856e-18	1.32898	0.36131	0.513951	0	0
MF_0645	N-delta-acetylornithine	-0.719586	2.36654e-06	8.48833e-06	-0.661963	1.0016e-10	1.39757e-09	0.935565	0.960675	0.517703	0.82073	-0.0939386	0.603077	0.820789	-0.2129	0.0666709	0.333288	0.0347652	0.847689	0.999054	-0.146203	0.210705	0.483561	0.319866	0.0695775	0.181901	0.535421	7.44182e-07	1.06498e-05	-0.687158	3.83022e-05	0.000147635	-0.394189	0.000670475	0.00281759	1	2.18522	1.40831	0.850008	0.44727	2.57082	0.000474566	0.00330685	1	1
MF_0646	acisoga	-0.828543	2.63426e-09	1.47891e-08	-0.73761	4.42649e-14	1.06538e-12	0.124524	0.472916	0.856932	0.956261	-0.228065	0.201773	0.468355	-0.157749	0.176477	0.497046	0.0259067	0.886205	0.999054	-0.115873	0.322187	0.610045	0.537683	0.00125084	0.0304857	0.56195	1.55522e-07	2.8828e-06	-0.793488	2.82454e-07	1.66728e-06	-0.581532	1.04867e-07	1.12176e-06	1	3.38081	1.82229	0.452159	0.203201	7.47704	7.6125e-05	0.00134324	1	1
MF_0647	2-aminoheptanoate	-0.0447898	0.80452	0.846303	-0.468222	2.27375e-05	0.000108955	0.363042	0.645786	0.663712	0.896519	-0.191326	0.286154	0.561972	0.0453112	0.699486	0.876577	0.123025	0.495191	0.999054	0.214817	0.0641996	0.266617	0.420696	0.0147741	0.0661658	0.266757	0.0206967	0.0589188	0.0380287	0.844725	0.890697	-0.34037	0.00368008	0.0125716	0	1.87971	0.813412	1.15457	0.809167	1.62807	0.0295586	0.0720202	0	0
MF_0648	N-formylanthranilic acid	-0.698094	6.2852e-06	2.12873e-05	-0.16791	0.149877	0.244938	0.00674416	0.174644	0.0439134	0.296216	-0.0601341	0.739568	0.892943	0.155792	0.181973	0.500978	0.109346	0.544683	0.999054	0.165118	0.156867	0.417393	0.398795	0.0215122	0.0845329	0.156528	0.179891	0.30926	-0.672868	6.35605e-05	0.000237032	-0.122946	0.307039	0.459908	0	4.64287	11.1223	0.775936	0.279932	5.98357	0.000977575	0.00526831	1	0
MF_0649	S-(3-hydroxypropyl)mercapturic acid (HPMA)	-0.862892	1.05875e-10	8.22319e-10	-0.562166	1.53464e-07	1.20384e-06	0.419837	0.675533	0.873851	0.961962	-0.286509	0.105986	0.369061	-0.179508	0.123311	0.422554	-0.0955027	0.597028	0.999054	-0.12491	0.285623	0.563397	0.418385	0.0153891	0.0676464	0.444551	6.45095e-05	0.000487754	-0.84343	9.22221e-09	7.74516e-08	-0.563888	3.04578e-07	2.86419e-06	1	2.03367	2.41638	0.340023	0.295697	5.98097	0.0241519	0.0630602	0	0
MF_0650	N2,N5-diacetylornithine	-0.740989	8.15602e-07	3.10892e-06	-0.8013	5.95562e-18	2.5228e-16	0.352073	0.635513	0.417211	0.768394	-0.153775	0.392878	0.664228	-0.216405	0.0622089	0.329396	0.0873275	0.628925	0.999054	-0.228326	0.0488085	0.23283	0.260298	0.143468	0.296405	0.642417	5.20573e-10	3.44555e-08	-0.690921	3.3362e-05	0.000130049	-0.642818	1.50338e-09	2.24236e-08	1	5.29372	4.95584	0.68773	0.352618	7.69738	7.6125e-05	0.00134324	1	1
MF_0651	1H-indole-7-acetic acid	-0.606756	0.00018151	0.000510898	-0.229142	0.0479861	0.0971649	0.819774	0.916479	0.791782	0.951146	-0.382924	0.0278413	0.244045	-0.140777	0.22832	0.550776	-0.15544	0.387714	0.999054	0.0520309	0.657525	0.850206	0.37357	0.0322366	0.107421	0.263277	0.022479	0.0631438	-0.465805	0.0108771	0.025421	-0.0999854	0.406754	0.55797	0	1.16826	1.02502	0.46899	0.352931	2.49101	0.15939	0.278551	0	0
MF_0652	3-methoxytyramine sulfate	-0.890783	3.81125e-12	4.46819e-11	-0.810299	1.30201e-18	6.92826e-17	0.20287	0.533242	0.957713	0.990447	-0.302186	0.0874119	0.337292	-0.166051	0.154506	0.47133	-0.0514835	0.776	0.999054	-0.159932	0.170491	0.435258	0.455664	0.0077026	0.0503594	0.627675	1.67278e-09	6.96448e-08	-0.877295	4.23701e-10	5.21051e-09	-0.519246	3.48992e-06	2.77882e-05	1	2.67782	1.13904	1.27247	2.19241	2.10443	0.00155069	0.00734396	1	1
MF_0653	methionine sulfone	-0.434826	0.0114454	0.0235051	-0.550725	3.0664e-07	2.27085e-06	0.59924	0.771839	0.396227	0.757225	-0.0175821	0.922636	0.970846	-0.154474	0.185745	0.502731	0.0742103	0.681487	0.999054	-0.244464	0.0345367	0.185657	0.183354	0.30708	0.508354	0.3999	0.000378528	0.0021588	-0.372418	0.046642	0.0858844	-0.303101	0.0101877	0.0307372	0	2.16346	1.4126	0.786869	0.395387	2.74945	0.000977575	0.00526831	1	0
MF_0654	1-linolenoyl-GPC (18:3)	0.401404	0.020596	0.0402187	0.193912	0.0955178	0.16972	0.87155	0.931035	0.856932	0.956261	0.334395	0.0571652	0.30101	-0.0199927	0.864813	0.953996	0.350159	0.0457493	0.680996	-0.173632	0.136282	0.397584	-0.29862	0.0913997	0.217548	0.046127	0.69434	0.785556	0.247645	0.19524	0.283955	0.305519	0.00957197	0.0293818	0	0.801956	0.58325	1.19462	0.26178	0.671308	0.0295586	0.0720202	0	0
MF_0655	N-acetylalliin	-0.780718	8.35542e-08	3.62653e-07	0.123329	0.291814	0.412042	0.39516	0.659407	0.225114	0.638895	-0.230963	0.195946	0.46157	0.0140154	0.905003	0.971022	0.125398	0.486847	0.999054	0.0605571	0.605781	0.813082	0.442899	0.0098452	0.0561884	-0.178855	0.124705	0.240114	-0.738428	4.80601e-06	2.13992e-05	-0.075319	0.532449	0.679354	0	1.76898	2.6166	2.08324	3.71283	0.849151	0.642508	0.782425	0	0
MF_0656	1-(1-enyl-oleoyl)-GPE (P-18:1)	0.440174	0.0103628	0.0216695	0.168109	0.149387	0.244515	0.0235947	0.280153	0.778689	0.950623	-0.0755192	0.67617	0.854595	-0.0619509	0.597494	0.832318	-0.0376066	0.835403	0.999054	-0.302879	0.00825865	0.0920622	-0.130489	0.469186	0.661212	-0.0180823	0.877626	0.911747	0.410124	0.0271276	0.0537866	0.206453	0.0840978	0.168993	0	0.710018	0.311716	1.28621	0.305349	0.552023	0.00154593	0.00734396	0	0
MF_0657	fructosyllysine	-0.259693	0.144435	0.215298	-0.36161	0.00143437	0.00461703	0.0821805	0.430926	0.353448	0.721198	0.0984597	0.585667	0.812072	0.0357708	0.760611	0.911185	0.180679	0.314314	0.999054	-0.0108618	0.92631	0.963617	0.100209	0.57899	0.752204	0.364863	0.00128881	0.00591762	-0.201376	0.294859	0.401303	-0.0735169	0.54233	0.684538	0	1.44455	0.748905	0.738393	0.331423	1.95635	0.0133844	0.0384317	0	0
MF_0658	N-methylpipecolate	-0.851604	3.32421e-10	2.25915e-09	-0.501881	4.49001e-06	2.55641e-05	0.15713	0.497899	0.483978	0.807144	-0.390322	0.0247237	0.234308	0.00582414	0.960448	0.985758	-0.00417851	0.981588	0.999451	0.105759	0.366499	0.656721	0.513258	0.00225344	0.0337177	0.232971	0.0442759	0.108421	-0.808188	1.14474e-07	7.4372e-07	-0.609727	1.66409e-08	1.95807e-07	1	8.04574	8.36016	0.61868	0.331077	13.0047	0.000131087	0.00168262	1	1
MF_0659	O-sulfo-L-tyrosine	-0.942513	2.62881e-16	1.00576e-14	-0.777553	2.32607e-16	7.69783e-15	0.293264	0.592841	0.873613	0.961962	-0.261889	0.140949	0.406704	-0.133997	0.251739	0.576142	-0.0212268	0.906662	0.999054	-0.118291	0.312121	0.596635	0.438812	0.0106298	0.0574944	0.498986	5.19774e-06	5.56001e-05	-0.921307	1.37678e-12	3.95059e-11	-0.829245	4.2148e-19	4.46347e-17	1	3.34669	1.90119	0.624214	0.162539	5.36145	7.6125e-05	0.00134324	1	1
MF_0660	ferulic acid 4-sulfate	-0.82139	4.70808e-09	2.54631e-08	-0.305686	0.00765262	0.0196226	0.433892	0.691683	0.906947	0.965484	-0.229647	0.198577	0.464096	-0.0365284	0.755697	0.907351	-0.0807222	0.65519	0.999054	-0.10236	0.382187	0.672249	0.460745	0.00696778	0.0503594	0.325088	0.00443007	0.0162334	-0.829418	2.68676e-08	2.04075e-07	-0.18694	0.11852	0.220972	0	2.28906	3.10159	1.12088	0.851042	2.0422	0.869029	0.95742	0	0
MF_0661	3-(3-hydroxyphenyl)propionate sulfate	-0.86156	1.21802e-10	9.25158e-10	-0.0906427	0.439287	0.559813	0.15137	0.497899	0.69948	0.907423	-0.138816	0.441043	0.712304	-0.0501929	0.668904	0.864386	0.0360173	0.84227	0.999054	0.0179377	0.878597	0.946404	0.259309	0.14505	0.299043	0.184894	0.112274	0.222239	-0.849362	5.68147e-09	5.0162e-08	-0.0479943	0.69103	0.799782	0	1.90713	2.96931	0.877948	1.1666	2.17226	0.301936	0.453111	0	0
MF_0662	11-ketoetiocholanolone glucuronide	-0.719054	2.42701e-06	8.67509e-06	-0.344973	0.00243741	0.00719002	0.146828	0.497899	0.788171	0.951146	-0.232821	0.192271	0.45847	-0.128375	0.272364	0.602158	0.0372107	0.837113	0.999054	0.0397307	0.735037	0.882165	0.344254	0.0497894	0.145748	0.240961	0.0372945	0.093812	-0.614082	0.000395003	0.00129126	-0.48794	1.58693e-05	0.000105966	1	1.90396	1.88408	0.195962	0	9.71593	0.000871655	0.00526831	1	1
MF_0663	etiocholanolone glucuronide	-0.708739	3.91647e-06	1.34857e-05	-0.261878	0.0232318	0.051904	0.00667069	0.174644	0.0765619	0.403379	0.0352231	0.845707	0.938645	0.229418	0.0477099	0.298325	0.244266	0.170701	0.868657	0.215898	0.0628386	0.264072	0.252032	0.157084	0.315696	0.0579256	0.621561	0.734635	-0.638899	0.000191261	0.000658575	-0.388165	0.000823215	0.00333116	1	3.31112	2.54646	0.82367	0.276656	4.01996	0.00371649	0.0137359	1	1
MF_0664	17alpha-hydroxypregnanolone glucuronide	-0.753907	4.07459e-07	1.63142e-06	-0.204263	0.0787736	0.144078	0.0720256	0.422779	0.000713698	0.0419892	-0.0230261	0.898789	0.963122	0.315595	0.0058139	0.0994972	0.0125366	0.944796	0.999054	0.272214	0.0181446	0.131611	0.296554	0.0937733	0.219655	-0.0135261	0.908305	0.934786	-0.771142	9.79429e-07	5.00866e-06	-0.409919	0.00038508	0.00172491	1	2.53323	1.84891	0.743574	0.374296	3.40683	0.00835142	0.0265595	1	1
MF_0665	N-acetyltaurine	-0.947193	7.28519e-17	3.42073e-15	-0.780626	1.48552e-16	5.07474e-15	0.210169	0.53474	0.940825	0.980643	-0.334395	0.0571652	0.30101	-0.100306	0.391863	0.690292	-0.0133712	0.941127	0.999054	-0.165779	0.155192	0.417393	0.496362	0.00330359	0.036067	0.574844	6.90821e-08	1.52412e-06	-0.901019	2.69393e-11	5.1534e-10	-0.793971	1.4615e-16	7.73866e-15	1	6.77405	5.50797	0.589797	0.227999	11.4854	7.6125e-05	0.00134324	1	1
MF_0666	1-oleoyl-GPG (18:1)	0.564274	0.000625362	0.00166495	-0.0960795	0.412218	0.533014	0.280911	0.592841	0.225634	0.638895	0.523347	0.00177641	0.101885	-0.0150464	0.898051	0.968545	0.3838	0.0274561	0.564978	-0.139273	0.23338	0.51064	-0.191147	0.286613	0.484569	0.129935	0.266531	0.409868	0.519358	0.00388731	0.0101919	-0.0726947	0.546867	0.687805	0	1.11348	0.775916	0.735087	0.53932	1.51476	0.286609	0.439139	0	0
MF_0667	1-palmitoyl-GPG (16:0)	0.483658	0.00435021	0.00989816	-0.311811	0.00646405	0.0169862	0.0925457	0.441532	0.607313	0.877559	0.1283	0.476739	0.743882	-0.0861583	0.462346	0.744693	0.0508604	0.778644	0.999054	0.029494	0.801667	0.91742	-0.0151416	0.933348	0.960947	0.301999	0.00845726	0.0278144	0.419032	0.0236623	0.0484782	-0.179034	0.135204	0.24392	0	1.25434	0.686604	0.821506	0.497502	1.52688	0.120199	0.219529	0	0
MF_0668	probenecid	NA	NA	NA	NA	NA	NA	NA	NA	NA	NA	NA	NA	NA	NA	NA	NA	NA	NA	NA	NA	NA	NA	NA	NA	NA	NA	NA	NA	NA	NA	NA	NA	NA	NA	0	1	0	1	0	1	1	1	0	0
MF_0669	N-acetyl-S-allyl-L-cysteine	-0.145467	0.419244	0.513126	0.264697	0.0217364	0.0488723	0.757239	0.882875	0.715105	0.911307	0.0422554	0.815386	0.924582	0.0562357	0.631786	0.850141	0.109598	0.543752	0.999054	0.110388	0.345774	0.636825	-0.0393381	0.827935	0.912517	-0.207154	0.0745414	0.160982	-0.425686	0.0213175	0.0443972	0.143415	0.232805	0.374448	0	0.29379	0.0543457	0.636075	0.731706	0.46188	0.0395657	0.0926871	0	0
MF_0670	3-methylglutarylcarnitine (2)	-0.920094	3.69893e-14	6.82321e-13	-0.661612	1.03278e-10	1.42041e-09	0.418675	0.675533	0.538502	0.834959	-0.327304	0.0629843	0.30498	-0.195643	0.0925386	0.387345	-0.0214011	0.905899	0.999054	-0.131324	0.26141	0.539858	0.525814	0.0016742	0.032631	0.470261	2.07079e-05	0.000184283	-0.880162	3.13384e-10	3.9218e-09	-0.632412	3.30215e-09	4.51919e-08	1	9.60499	9.86557	0.462211	0.163156	20.7805	7.6125e-05	0.00134324	1	1
MF_0671	methyl glucopyranoside (alpha + beta)	-0.347259	0.0476991	0.0823967	-0.137136	0.240699	0.351587	0.967756	0.977216	0.59225	0.866092	0.0236102	0.896235	0.962158	-0.152783	0.190665	0.507322	-0.160287	0.372898	0.999054	-0.321921	0.00485528	0.0767424	0.0649101	0.719684	0.842752	0.206448	0.0755587	0.162636	-0.28926	0.128024	0.200681	-0.0191685	0.873933	0.929212	0	1.4359	1.43272	1.11445	0.714732	1.28843	1	1	0	0
MF_0672	2-keto-3-deoxy-gluconate	-0.87266	3.61348e-11	3.27432e-10	-0.54771	3.66453e-07	2.65804e-06	0.0821805	0.430926	0.174652	0.555424	-0.233591	0.190764	0.458278	-0.138653	0.235486	0.557799	0.167976	0.350095	0.999054	-0.234364	0.0429867	0.217123	0.541196	0.00114508	0.0304857	0.349404	0.00212225	0.00902494	-0.82405	3.94638e-08	2.87641e-07	-0.598908	3.44404e-08	3.92176e-07	1	1.98945	1.09703	0.690947	0.290583	2.87931	0.000977575	0.00526831	1	1
MF_0673	alpha-CEHC sulfate	-0.804257	1.7148e-08	8.55741e-08	-0.447246	5.75075e-05	0.000252699	0.297051	0.596992	0.0823765	0.417401	-0.189892	0.289849	0.565724	-0.229626	0.0475035	0.298325	0.0501882	0.781498	0.999054	-0.185249	0.111573	0.360231	0.386511	0.0262916	0.0944564	0.326259	0.00428144	0.0157981	-0.772027	9.34818e-07	4.80431e-06	-0.4469	9.34894e-05	0.000497514	1	3.75206	8.49065	0.347759	0.252994	10.7893	0.0136658	0.039035	1	1
MF_0674	alpha-CMBHC glucuronide	-0.646647	4.78468e-05	0.000146664	-0.38056	0.000756942	0.0026282	0.58765	0.770358	0.0411097	0.282696	-0.180907	0.313692	0.58885	-0.26617	0.0209885	0.20044	0.0720916	0.690125	0.999054	-0.144012	0.217699	0.493669	0.512702	0.00228273	0.0337177	0.478935	1.38207e-05	0.000134276	-0.650044	0.000135227	0.000481689	-0.174334	0.145933	0.258865	0	1.66417	1.28259	0.446332	0.411117	3.72855	0.0102503	0.0311495	1	0
MF_0675	sphingomyelin (d18:2/14:0, d18:1/14:1)	0.289773	0.101893	0.159237	0.109275	0.350691	0.473702	0.029049	0.309357	0.00169523	0.0579111	-0.20211	0.259338	0.537702	-0.19745	0.0895068	0.378028	0.0767174	0.671317	0.999054	-0.092172	0.431573	0.708583	-0.128147	0.477268	0.669765	-0.0108166	0.926616	0.946274	0.394601	0.0341465	0.0650799	0.14102	0.240782	0.380013	0	1.08379	0.605724	1.36674	0.611132	0.792978	0.166145	0.284003	0	0
MF_0676	sphingomyelin (d18:1/24:1, d18:2/24:0)	0.339906	0.0529425	0.089655	-0.187511	0.107193	0.185486	0.0629648	0.411662	0.0213786	0.202143	-0.198091	0.269131	0.547268	-0.255947	0.0266644	0.224108	0.0132041	0.941862	0.999054	-0.315297	0.00586302	0.0850539	-0.120284	0.504922	0.694937	0.181491	0.119155	0.232814	0.451911	0.0138526	0.031197	-0.192008	0.108684	0.206637	0	1.07818	0.259248	1.05134	0.173479	1.02552	1	1	0	0
MF_0677	octadecenedioylcarnitine (C18:1-DC)	-0.103891	0.56505	0.645682	-0.270435	0.0189453	0.0436154	0.28648	0.592841	0.991535	0.993412	0.351443	0.044906	0.275942	-0.06278	0.592589	0.827905	0.255025	0.152051	0.830713	0.0209921	0.858124	0.939621	-0.0258738	0.886349	0.942446	0.100321	0.391789	0.543069	-0.214061	0.264836	0.369198	-0.297242	0.0118249	0.0340287	0	1.86315	1.18666	1.12516	0.813305	1.6559	0.0558501	0.119336	0	0
MF_0678	octadecanedioylcarnitine (C18-DC)	-0.243316	0.172424	0.250161	-0.340711	0.00277946	0.00806423	0.0753063	0.422779	0.270073	0.677743	0.341427	0.051822	0.289363	0.0500816	0.669596	0.864386	0.16831	0.349124	0.999054	0.083053	0.478694	0.732568	0.129318	0.473218	0.665986	0.1675	0.150888	0.276183	-0.2264	0.23761	0.338086	-0.263692	0.0262866	0.0661709	0	1.84072	1.37962	1.20282	0.635822	1.53033	0.21027	0.340289	0	0
MF_0679	5alpha-androstan-3alpha,17beta-diol monosulfate (2)	0.0172631	0.924035	0.938572	0.145617	0.212561	0.322035	2.07336e-05	0.0214178	4.23289e-06	0.00202107	0.460408	0.00701453	0.149398	0.528256	1.11046e-06	0.000587986	0.420251	0.0148909	0.466129	0.467406	2.36004e-05	0.00277698	-0.0671981	0.710221	0.839978	-0.383127	0.000692105	0.00350689	0.211013	0.271863	0.376959	-0.116724	0.332349	0.486888	0	0.741386	0.893894	2.19189	3.42901	0.33824	0.129266	0.233556	0	0
MF_0680	myristoleoylcarnitine (C14:1)	-0.280749	0.11351	0.174748	-0.3501	0.00207625	0.00633645	0.571451	0.755837	0.210803	0.620113	0.0487275	0.78771	0.913285	-0.241465	0.0368866	0.279783	0.159285	0.375935	0.999054	0.0304727	0.795227	0.914382	0.237725	0.182808	0.355631	0.259029	0.0248308	0.0687816	-0.196303	0.307445	0.414609	-0.246801	0.0379972	0.0888278	0	2.25388	1.76733	0.89809	0.478228	2.50964	0.0101234	0.0308497	1	0
MF_0681	N-formylphenylalanine	-0.145722	0.418421	0.512727	-0.169475	0.146061	0.239812	0.000321153	0.0414688	0.710349	0.909836	0.502848	0.00285892	0.117125	-0.0287959	0.806269	0.933871	0.551396	0.000881176	0.182051	0.153494	0.188586	0.453266	0.0971979	0.590503	0.761535	0.10529	0.36864	0.517759	-0.244184	0.201759	0.291086	-0.0521419	0.66585	0.779891	0	1.02253	0.501963	0.600462	0.168696	1.7029	0.0478498	0.106755	0	0
MF_0682	4-hydroxychlorothalonil	0.0750217	0.678189	0.743705	0.40956	0.000263509	0.00104125	0.810054	0.907577	0.445076	0.783063	0.1033	0.567277	0.798778	-0.0449474	0.701786	0.876577	-0.00298149	0.986862	0.999451	-0.0358126	0.760339	0.896659	0.0952469	0.598016	0.767548	-0.128622	0.271435	0.414193	0.00185491	0.992381	0.994624	0.487884	1.591e-05	0.000105966	0	0.479087	0.415767	4.16916	5.28464	0.114912	0.000168075	0.00185175	1	0
MF_0683	isoeugenol sulfate	-0.645256	5.02847e-05	0.000152777	0.19341	0.0963955	0.170993	0.685953	0.823096	0.276536	0.682731	-0.34803	0.0471747	0.277837	0.101085	0.388173	0.688568	-0.271595	0.126279	0.817876	0.101346	0.386945	0.675083	0.429895	0.0125267	0.0617274	-0.20234	0.0816936	0.173625	-0.613919	0.000396805	0.00129306	0.1566	0.192173	0.320996	0	0.248755	0.19219	0.82844	1.10945	0.30027	0.0544287	0.119336	0	0
MF_0684	tyramine O-sulfate	-0.716637	2.71997e-06	9.55689e-06	-0.521252	1.62793e-06	1.07748e-05	0.302605	0.605797	0.898737	0.965484	-0.27983	0.114747	0.383709	-0.103837	0.375321	0.678982	-0.035771	0.843336	0.999054	-0.190973	0.100747	0.344812	0.536222	0.00129728	0.0304857	0.398648	0.000396412	0.00222117	-0.58639	0.000828757	0.00250323	-0.426366	0.000209325	0.000993828	1	13.7418	13.7676	1.00105	0.935472	13.7275	0.00300514	0.0116997	1	1
MF_0685	3-hydroxypyridine sulfate	-0.866422	7.24906e-11	5.99063e-10	0.0421337	0.719655	0.799234	0.491242	0.719832	0.734345	0.919233	-0.329755	0.0609221	0.302763	0.0894547	0.445332	0.735309	-0.196384	0.273363	0.977357	0.13643	0.243154	0.52444	0.456808	0.00753162	0.0503594	-0.0605302	0.605941	0.721813	-0.859043	2.46102e-09	2.51706e-08	-0.0268124	0.824349	0.891988	0	2.22657	2.32651	11.5737	16.9046	0.192381	0.552885	0.702504	0	0
MF_0686	3-hydroxyindolin-2-one sulfate	-0.819712	5.37537e-09	2.84966e-08	-0.63076	1.31696e-09	1.48368e-08	0.640472	0.801923	0.486756	0.809222	-0.460454	0.0070081	0.149398	-0.213054	0.06647	0.333288	-0.00667115	0.970608	0.999451	-0.176045	0.130837	0.391402	0.588304	0.00031724	0.0211302	0.614773	4.42317e-09	1.37769e-07	-0.77465	8.13247e-07	4.30812e-06	-0.55364	5.50236e-07	4.93813e-06	1	4.59355	4.66594	0.325233	0.266094	14.1239	0.00132856	0.0067131	1	1
MF_0687	m-tyramine sulfate	-0.82338	4.01606e-09	2.2067e-08	-0.44971	5.17308e-05	0.00023018	0.542394	0.744704	0.206781	0.613391	-0.36558	0.0364244	0.255677	-0.0397593	0.734854	0.896556	-0.0895055	0.62036	0.999054	-0.0371311	0.751795	0.892387	0.620056	0.000118744	0.0211302	0.392656	0.000493152	0.00262436	-0.78644	4.24737e-07	2.428e-06	-0.214785	0.0720589	0.149347	0	2.31168	2.54108	0.965004	0.489391	2.39551	0.0551586	0.119336	0	0
MF_0688	4-methylguaiacol sulfate	-0.865083	8.37952e-11	6.81578e-10	-0.471078	1.99435e-05	9.64392e-05	0.35171	0.635513	0.919705	0.974579	-0.17578	0.327832	0.599381	-0.0386273	0.742136	0.897462	0.104303	0.5635	0.999054	-0.0156796	0.893785	0.952231	0.435693	0.0112636	0.0587828	0.353095	0.00188821	0.00826287	-0.831167	2.36353e-08	1.80854e-07	-0.374299	0.00130138	0.00506606	1	4.84659	3.82989	0.464594	0.775727	10.4319	0.000342371	0.00281045	1	1
MF_0689	maltol sulfate	-0.803825	1.7686e-08	8.70925e-08	-0.122636	0.294556	0.414388	0.347403	0.635513	0.0292884	0.248132	-0.263544	0.138364	0.4049	0.109471	0.34982	0.652883	-0.145933	0.417739	0.999054	0.122244	0.296111	0.577498	0.325238	0.0647645	0.172404	0.0362844	0.757279	0.82922	-0.699874	2.38212e-05	9.4281e-05	-0.183962	0.124609	0.228468	0	1.41554	1.89003	0.674628	0.547592	2.09826	0.920424	0.998793	0	0
MF_0690	phenylacetylcarnitine	-0.244365	0.170522	0.248098	-0.45808	3.58822e-05	0.000164499	0.91927	0.960675	0.636906	0.883989	-0.255269	0.151645	0.41773	-0.0975174	0.405224	0.699515	-0.0242227	0.893558	0.999054	-0.110864	0.343684	0.634079	0.429531	0.0126098	0.0617274	0.472632	1.85618e-05	0.000168008	-0.0159804	0.934427	0.961417	-0.195844	0.101669	0.19505	0	2.50654	1.64097	0.713157	0.464286	3.51471	0.00241329	0.00976991	1	0
MF_0691	arabonate/xylonate	-0.965575	1.09064e-19	1.12663e-17	-0.698634	3.1932e-12	5.73153e-11	0.182222	0.522875	0.134844	0.51	-0.262894	0.139375	0.405181	-0.227396	0.0497604	0.298325	0.0354337	0.844795	0.999054	-0.218857	0.0592328	0.25708	0.462401	0.0067416	0.0503594	0.548002	3.60203e-07	5.60964e-06	-0.953151	1.51681e-15	1.74096e-13	-0.737556	2.20195e-13	5.82966e-12	1	4.8674	3.80294	0.728701	0.189214	6.67957	7.6125e-05	0.00134324	1	1
MF_0692	methyl-4-hydroxybenzoate sulfate	-0.681818	1.24755e-05	4.1042e-05	-0.0174964	0.881561	0.913477	0.87155	0.931035	0.114082	0.474842	-0.0798729	0.658598	0.85099	-0.161523	0.166223	0.4836	-0.0314224	0.862187	0.999054	-0.348131	0.00220882	0.0568385	0.358009	0.0407886	0.127295	0.117958	0.313498	0.461744	-0.708853	1.67848e-05	6.82627e-05	0.0343484	0.776126	0.860089	0	3.91105	6.69282	1.30272	2.05596	3.00223	0.121146	0.220889	0	0
MF_0693	1-dihomo-linolenylglycerol (20:3)	0.272727	0.124645	0.189909	-0.0729208	0.534116	0.647914	0.686047	0.823096	0.706451	0.909836	-0.000167448	0.999262	0.999262	-0.100553	0.390689	0.689566	0.194384	0.278375	0.977603	0.167987	0.149688	0.412811	0.0759515	0.674418	0.821708	0.152346	0.191952	0.322661	0.376016	0.0443998	0.082343	0.0594045	0.622648	0.744226	0	0.692673	0.503869	0.20484	0.211529	3.38154	0.00741826	0.0243711	1	0
MF_0694	vanillic alcohol sulfate	-0.846328	5.49732e-10	3.59413e-09	-0.516606	2.08825e-06	1.3322e-05	0.965753	0.977216	0.896013	0.965484	-0.458164	0.00733316	0.149398	-0.0130601	0.911451	0.97301	-0.28121	0.112894	0.817876	-0.11008	0.347132	0.638216	0.493903	0.00348717	0.0371366	0.454861	4.1349e-05	0.000347528	-0.795251	2.54446e-07	1.51932e-06	-0.359443	0.00208008	0.00772915	1	6.61493	12.463	0.965978	1.74296	6.8479	0.0202882	0.0553499	0	0
MF_0695	4-vinylguaiacol sulfate	-0.824627	3.63189e-09	2.00628e-08	-0.272654	0.0179514	0.0416355	0.328799	0.619008	0.60452	0.877559	-0.25485	0.15234	0.418531	-0.000759968	0.994837	0.997663	-0.114814	0.524624	0.999054	-0.0840969	0.473164	0.725862	0.46372	0.00656594	0.0500206	0.27669	0.0162576	0.0477439	-0.780428	5.94428e-07	3.26619e-06	-0.19946	0.0953846	0.186369	0	1.42734	1.31686	1.78469	2.40346	0.79977	0.644299	0.782425	0	0
MF_0696	vanillactate	-0.943094	2.25549e-16	8.96124e-15	-0.824888	9.24362e-20	6.99214e-18	0.275052	0.592841	0.47737	0.807144	-0.346647	0.0481192	0.279253	-0.253477	0.0282159	0.233442	-0.0123694	0.945531	0.999054	-0.278743	0.0154503	0.121589	0.546596	0.000997831	0.0304857	0.660485	1.13937e-10	1.00549e-08	-0.917603	2.50543e-12	6.63617e-11	-0.574015	1.66431e-07	1.67858e-06	1	5.41338	6.32829	0.510414	0.225676	10.6059	7.57699e-05	0.00134324	1	1
MF_0697	eugenol sulfate	-0.383887	0.0274181	0.0514027	0.00758724	0.948489	0.963039	0.69895	0.836634	0.349457	0.719766	-0.112733	0.532214	0.781152	0.120725	0.302199	0.624547	-0.05681	0.753507	0.999054	0.219939	0.0579567	0.256804	0.242107	0.174633	0.343611	-0.171517	0.141193	0.261862	-0.347596	0.064658	0.113472	-0.155689	0.194805	0.32386	0	3.13742	5.60803	3.15758	4.17043	0.993615	0.428272	0.577	0	0
MF_0698	pregnanolone/allopregnanolone sulfate	0.107615	0.55111	0.635724	0.169597	0.145768	0.239702	0.214767	0.543761	0.255302	0.662515	0.113754	0.528484	0.779892	0.234431	0.0429247	0.290258	-0.063119	0.727121	0.999054	0.11386	0.33072	0.619881	-0.114519	0.525695	0.710304	-0.253663	0.0280963	0.074385	-0.0622282	0.748453	0.820756	0.0125338	0.917375	0.958087	0	0.718198	0.602667	3.43419	5.71676	0.209131	0.00991226	0.0308497	1	0
MF_0699	2-methoxyresorcinol sulfate	-0.751238	4.71868e-07	1.88201e-06	0.111565	0.340624	0.46187	0.869143	0.931035	0.749202	0.93232	-0.215997	0.227324	0.501453	-0.0164485	0.888609	0.968545	-0.0308243	0.864786	0.999054	0.00360249	0.975529	0.988447	0.304947	0.0844167	0.207625	-0.112218	0.337787	0.489352	-0.742837	3.93242e-06	1.79743e-05	0.00569583	0.9624	0.978663	0	1.90235	3.76984	2.65427	5.91136	0.716711	0.791395	0.895058	0	0
MF_0700	2-acetamidophenol sulfate	-0.418495	0.0153594	0.030689	-0.324316	0.00453055	0.0124944	0.199426	0.526308	0.424176	0.771905	-0.149721	0.405623	0.675733	-0.180892	0.120398	0.415955	-0.0795862	0.659749	0.999054	-0.187571	0.107077	0.35253	0.211245	0.237962	0.430499	0.299367	0.00907578	0.0296644	-0.286089	0.132448	0.206364	-0.262344	0.0270926	0.0676677	0	2.17125	3.49646	0.240822	0.260845	9.01599	0.160271	0.279198	0	0
MF_0701	p-cresol glucuronide	-0.802407	1.95668e-08	9.53418e-08	-0.529122	1.05854e-06	7.14009e-06	0.746325	0.872215	0.308583	0.695926	-0.351592	0.0448095	0.275942	-0.183065	0.115932	0.415955	-0.0267514	0.88252	0.999054	-0.131114	0.262179	0.540171	0.592252	0.000282321	0.0211302	0.485307	1.01964e-05	0.000102068	-0.739298	4.62083e-06	2.06637e-05	-0.395216	0.000647161	0.00274138	1	13.7379	11.0589	0.503881	0.723946	27.2641	0.000128805	0.00168262	1	1
MF_0702	acesulfame	-0.411493	0.0173511	0.0341772	0.0522031	0.656462	0.753853	0.74265	0.872215	0.5883	0.864556	-0.27786	0.117431	0.387845	-0.0196901	0.86684	0.955238	-0.206363	0.249235	0.96251	0.086999	0.457974	0.717299	0.313129	0.0760038	0.191961	-0.229144	0.0479838	0.114966	-0.385383	0.0389628	0.0728975	-0.354492	0.00242022	0.00877745	0	23.3057	52.7545	3.77501	10.372	6.17367	0.515573	0.6675	0	0
MF_0703	propyl 4-hydroxybenzoate	0.490642	0.00374419	0.00865269	0.0375249	0.749249	0.82269	0.134748	0.490124	0.181485	0.563613	0.549901	0.000916149	0.0788651	-0.205154	0.0774507	0.355066	0.494735	0.00342406	0.311625	-0.39633	0.00043157	0.019871	-0.258469	0.146403	0.299834	0.0564312	0.630599	0.740359	0.433049	0.0189487	0.0399469	0.00389603	0.974276	0.983937	0	0.90991	0.618831	0.878984	0.315778	1.03518	0.468257	0.616453	0	0
MF_0704	N-acetyl sulfapyridine	-0.204218	0.254298	0.34519	-0.272617	0.0179673	0.0416355	0.540291	0.744704	0.584656	0.864556	0.0465065	0.797181	0.913285	-0.0658046	0.574851	0.812177	0.0649893	0.719356	0.999054	0.0201751	0.863591	0.940888	0	1	1	0.166877	0.152436	0.276421	-0.199868	0.298567	0.405283	-0.250534	0.0350915	0.0839143	0	0.24165	0.609402	0.0011864	2.2857e-19	203.683	0.186376	0.30991	0	0
MF_0705	valsartan	0.185828	0.300485	0.390441	-0.235545	0.0419178	0.086532	0.493963	0.720712	0.61405	0.877559	0.121031	0.502261	0.757424	0.0267904	0.819525	0.936258	-0.0509093	0.778436	0.999054	0.153204	0.189433	0.453266	-0.160957	0.370878	0.567581	0.193257	0.0966639	0.196106	0.175391	0.3628	0.474996	-0.188926	0.114586	0.216305	0	0.614714	1.05534	0.089923	1.46285e-17	6.83601	0.0975199	0.185943	0	0
MF_0706	olmesartan	NA	NA	NA	0.0102964	0.930136	0.946219	NA	NA	0.69477	0.906124	NA	NA	NA	-0.0228375	0.845798	0.942842	NA	NA	NA	0.0626241	0.593511	0.802831	NA	NA	NA	0.0624369	0.594617	0.715568	NA	NA	NA	0.0885308	0.462841	0.608881	0	0.315591	5.79795e-17	0.315591	5.85139e-17	1	1	1	0	0
MF_0707	syringol sulfate	-0.831138	2.11986e-09	1.22336e-08	-0.129495	0.268168	0.386381	0.433659	0.691683	0.582396	0.863806	-0.266131	0.134391	0.397783	-0.116749	0.318518	0.640058	-0.0553945	0.759466	0.999054	-0.0336532	0.774394	0.903346	0.40954	0.0179435	0.0747024	0.0498186	0.671231	0.767639	-0.756956	2.01197e-06	9.57008e-06	-0.274685	0.0204364	0.0535696	0	0.997471	1.97313	0.240091	0.18114	4.15456	0.202015	0.332838	0	0
MF_0708	6-hydroxyindole sulfate	-0.900401	9.78019e-13	1.23295e-11	-0.498481	5.3313e-06	2.95594e-05	0.14561	0.497899	0.762471	0.944072	-0.230409	0.19705	0.46157	-0.0181346	0.877275	0.959746	0.123517	0.493458	0.999054	-0.029221	0.803466	0.917876	0.503053	0.00284571	0.0354171	0.35774	0.00162679	0.00726906	-0.860686	2.12239e-09	2.19242e-08	-0.497579	1.01132e-05	7.21945e-05	1	4.79926	2.76543	0.635794	0.375377	7.54845	0.000369931	0.00281045	1	1
MF_0709	4-methoxyphenol sulfate	-0.651474	4.01919e-05	0.000125433	-0.423317	0.00015432	0.000640883	0.282668	0.592841	0.230783	0.644861	-0.251659	0.15772	0.426086	-0.0427911	0.715467	0.883076	-0.0669687	0.711168	0.999054	-0.227842	0.0493017	0.233083	0.38641	0.0263344	0.0944564	0.38286	0.0006986	0.00352294	-0.571228	0.00120992	0.00353066	-0.439568	0.00012541	0.000641592	1	5.62988	10.1708	0.734605	0.311336	7.66382	0.00194117	0.0083608	1	1
MF_0710	propyl 4-hydroxybenzoate sulfate	0.408422	0.0182901	0.0358514	0.0670057	0.567876	0.678759	0.395951	0.659407	0.623749	0.878949	0.529974	0.00151339	0.0998247	-0.129744	0.26724	0.598534	0.465486	0.00633701	0.344533	-0.188846	0.10467	0.350777	-0.236888	0.184398	0.357396	0.0529968	0.651575	0.75743	0.2612	0.171115	0.255436	0.154294	0.198884	0.328066	0	0.0376709	0.0733428	0.00404133	0.00197972	9.32141	0.150806	0.266099	0	0
MF_0711	umbelliferone sulfate	-0.880041	1.51037e-11	1.48592e-10	0.0705686	0.547422	0.658025	0.344051	0.635513	0.587101	0.864556	-0.30346	0.0860198	0.337292	0.226966	0.0502056	0.298325	-0.195617	0.275279	0.977603	0.196474	0.0911345	0.323214	0.406909	0.0187681	0.0763287	-0.188657	0.105024	0.209849	-0.864578	1.48297e-09	1.57929e-08	-0.104025	0.387961	0.539883	0	0.656142	0.606137	1.0436	1.02482	0.628728	0.398392	0.553098	0	0
MF_0712	sphingomyelin (d18:1/20:0, d16:1/22:0)	0.486297	0.00411195	0.00941829	0.369132	0.00111805	0.00373508	0.0212177	0.270591	0.0376605	0.276962	-0.151206	0.400928	0.673429	-0.0558345	0.634224	0.850297	-0.0100284	0.955829	0.999054	0.0192055	0.870089	0.94446	-0.174488	0.331457	0.532496	-0.326974	0.00419295	0.0155801	0.56193	0.0015125	0.00429234	0.320341	0.00645932	0.0208549	1	0.905396	0.265188	1.23496	0.276638	0.733136	0.0101234	0.0308497	0	0
MF_0713	sphingomyelin (d18:1/20:1, d18:2/20:0)	0.438503	0.0106914	0.0222217	0.119118	0.308727	0.429058	0.0152934	0.219417	0.00188875	0.0588289	-0.0962828	0.594022	0.812361	-0.241038	0.037232	0.279783	-0.0865786	0.631881	0.999054	-0.0518974	0.658349	0.850233	-0.299791	0.0900751	0.21639	-0.10818	0.355566	0.507473	0.479158	0.00854181	0.020568	0.155218	0.196175	0.325117	0	0.916164	0.266331	1.10566	0.253132	0.828616	0.113532	0.2077	0	0
MF_0714	sphingomyelin (d18:1/20:2, d18:2/20:1, d16:1/22:2)	0.0230634	0.898626	0.921828	-0.199659	0.0859078	0.15525	0.00105847	0.0701013	0.00582926	0.0996307	-0.600604	0.000219482	0.0337054	-0.266129	0.0210093	0.20044	-0.312913	0.0762179	0.722322	-0.0617989	0.598396	0.806463	0.16689	0.353265	0.552913	0.169507	0.145984	0.269803	0.152948	0.428305	0.542104	-0.0320114	0.790999	0.870757	0	1.19455	0.627525	1.02769	0.27421	1.16236	0.552885	0.702504	0	0
MF_0715	behenoyl sphingomyelin (d18:1/22:0)	0.344586	0.0495555	0.0847531	0.474708	1.68536e-05	8.45876e-05	0.0052845	0.155968	0.114082	0.474842	-0.286839	0.105566	0.369061	-0.0478601	0.683455	0.868809	-0.0583319	0.747115	0.999054	-0.0179251	0.878682	0.946404	-0.1688	0.347703	0.546693	-0.445316	6.24461e-05	0.000475758	0.488387	0.00718767	0.0178054	0.289568	0.0143111	0.0400938	1	0.830262	0.171274	1.19142	0.228901	0.696869	0.00155069	0.00734396	0	0
MF_0716	sphingomyelin (d18:1/22:1, d18:2/22:0, d16:1/24:1)	0.323195	0.0665629	0.109409	0.325832	0.00433514	0.0120814	0.000685037	0.062654	0.0232431	0.214038	-0.333892	0.0575629	0.30101	-0.128871	0.270501	0.59929	-0.215778	0.227808	0.945081	-0.0766796	0.513192	0.754324	-0.179841	0.3166	0.5183	-0.277716	0.0158499	0.0467551	0.454864	0.0131693	0.0298987	0.198056	0.0977879	0.189516	0	0.904928	0.250474	1.216	0.220152	0.744182	0.0122228	0.035375	0	0
MF_0717	sphingomyelin (d18:1/22:2, d18:2/22:1, d16:1/24:2)	0.143717	0.424922	0.518847	-0.303698	0.00807763	0.020563	0.0170822	0.235279	0.0190961	0.190781	-0.348125	0.04711	0.277837	-0.271554	0.0184383	0.193001	-0.160455	0.372393	0.999054	-0.159149	0.17262	0.437331	-0.0354664	0.844654	0.919418	0.176495	0.129838	0.248193	0.306732	0.105569	0.169865	-0.26674	0.0245373	0.0621651	0	1.23739	0.666357	1.10937	0.286176	1.1154	0.947427	1	0	0
MF_0718	lignoceroyl sphingomyelin (d18:1/24:0)	0.308155	0.081037	0.130189	0.388364	0.000575201	0.00208609	0.0689088	0.416274	0.1321	0.503214	-0.152546	0.39672	0.668534	-0.0455248	0.698138	0.876577	0.0193883	0.914716	0.999054	-0.0575453	0.623856	0.821721	-0.208616	0.24399	0.437627	-0.330817	0.00374432	0.0141111	0.353072	0.0602805	0.106852	0.203331	0.0889982	0.176166	0	0.850636	0.165344	1.1564	0.235309	0.735589	0.00371649	0.0137359	0	0
MF_0719	sphingomyelin (d17:1/16:0, d18:1/15:0, d16:1/17:0)	0.27373	0.123211	0.188279	0.0274253	0.815323	0.866894	0.00860226	0.185128	0.0156111	0.17221	-0.454957	0.00780977	0.149398	-0.170052	0.144673	0.458871	-0.0824001	0.648478	0.999054	-0.228716	0.0484142	0.23283	0.0789628	0.662257	0.815389	0.02475	0.833064	0.885758	0.484912	0.00767449	0.018869	-0.0467391	0.698718	0.804285	0	1.19341	0.470507	1.34127	0.282833	0.889762	0.166145	0.284003	0	0
MF_0720	dopamine 4-sulfate	-0.838666	1.10494e-09	6.79404e-09	-0.708287	1.18136e-12	2.31678e-11	0.487569	0.719832	0.150705	0.525918	-0.339321	0.0533788	0.293592	0.00230702	0.984328	0.993711	0.0060783	0.973219	0.999451	-0.0432652	0.712451	0.877214	0.534538	0.00135269	0.0304857	0.521745	1.5851e-06	2.0471e-05	-0.824023	3.95401e-08	2.87641e-07	-0.583637	9.19553e-08	9.9368e-07	1	3.29006	2.54462	0.773083	0.609913	4.25577	0.000964674	0.00526831	1	1
MF_0721	dopamine 3-O-sulfate	-0.891377	3.51723e-12	4.17621e-11	-0.59101	2.37448e-08	2.14921e-07	0.517786	0.734716	0.247715	0.652563	-0.319324	0.0700785	0.310691	-0.0107226	0.927252	0.977074	-0.0193883	0.914716	0.999054	-0.13468	0.249308	0.530155	0.544542	0.00105174	0.0304857	0.449159	5.29744e-05	0.000418656	-0.8565	3.08395e-09	2.92268e-08	-0.432491	0.000165475	0.000803846	1	2.57626	1.45424	0.907517	0.343958	2.8388	0.000771449	0.00474138	1	1
MF_0722	daidzein sulfate (1)	0.0476701	0.792216	0.837624	-0.0736048	0.530278	0.646963	0.746013	0.872215	0.843372	0.953181	0.136723	0.448029	0.71754	-0.00158271	0.989248	0.994635	0.107008	0.553371	0.999054	0.127282	0.2765	0.553524	-0.0983931	0.585921	0.757518	-0.135063	0.247953	0.391913	-0.11615	0.548501	0.650519	-0.144502	0.229245	0.371208	0	1.02546	1.57037	3.25037	4.98331	0.315491	0.176633	0.301461	0	0
MF_0723	daidzein sulfate (2)	-0.538216	0.00123427	0.00315594	-0.11636	0.320144	0.438593	0.199722	0.526308	0.339915	0.712812	0.0183813	0.91913	0.970846	0.107283	0.359594	0.664591	-0.0288679	0.873297	0.999054	0.124154	0.288571	0.568024	0.236884	0.184407	0.357396	-0.0152111	0.896941	0.926658	-0.56979	0.00125296	0.00360531	-0.184544	0.1234	0.227328	0	3.24899	3.3206	6.6718	10.6502	0.486973	0.894964	0.974348	0	0
MF_0724	3-hydroxyhexanoate	-0.660094	2.92129e-05	9.22841e-05	-0.227368	0.049789	0.0991101	0.54429	0.744704	0.143343	0.516327	-0.101474	0.574184	0.802615	-0.0705157	0.547723	0.798225	0.0287481	0.873818	0.999054	0.128307	0.272621	0.553376	0.255291	0.151609	0.308291	0.211848	0.0680589	0.14974	-0.681563	4.6857e-05	0.000177301	-0.154071	0.199543	0.328641	0	2.12382	1.56713	0.760042	0.255013	2.79434	0.0210085	0.0553814	0	0
MF_0725	N-carbamoylalanine	-0.818679	5.8282e-09	3.0717e-08	-0.498184	5.41148e-06	2.98477e-05	0.464757	0.707127	0.615284	0.877559	-0.23099	0.195891	0.46157	-0.165724	0.15533	0.47133	-0.0822846	0.648939	0.999054	-0.0324039	0.78256	0.908696	0.380202	0.0290662	0.100738	0.378442	0.00081458	0.00404995	-0.800886	1.80955e-07	1.11266e-06	-0.534583	1.57037e-06	1.31985e-05	1	3.3463	3.53069	0.343277	0.475935	9.74809	0.000296521	0.00268094	1	1
MF_0726	3beta-hydroxy-5-cholestenoate	0.0977571	0.588358	0.665669	0.289134	0.0118727	0.0289039	0.35171	0.635513	0.742345	0.925966	0.48373	0.00434349	0.128946	-0.0448131	0.702635	0.876577	0.34137	0.051864	0.680996	0.112403	0.336989	0.624993	-0.0655216	0.717151	0.842752	-0.132084	0.258633	0.402783	-0.104146	0.590825	0.68963	0.263009	0.0266924	0.0669839	0	0.660239	0.340279	1.47943	0.479044	0.44628	0.000369931	0.00281045	1	0
MF_0727	1,2,3-benzenetriol sulfate (1)	-0.584855	0.000350837	0.000961313	0.231554	0.0456201	0.0932659	0.925258	0.960675	0.885725	0.965484	-0.198971	0.266967	0.544988	0.0422945	0.71863	0.88389	-0.112103	0.534524	0.999054	0.0435716	0.710504	0.877214	0.244602	0.170096	0.335386	-0.258214	0.0253046	0.0694238	-0.457196	0.0126496	0.028905	0.0674676	0.576135	0.70945	0	0.498053	1.22978	2.89079	7.45277	0.17229	0.0401469	0.0936475	0	0
MF_0728	1,2,3-benzenetriol sulfate (2)	-0.71548	2.87141e-06	1.00548e-05	0.246401	0.0330866	0.0707853	0.685947	0.823096	0.610733	0.877559	-0.126131	0.484284	0.745995	0.100661	0.390176	0.689566	-0.0265842	0.883249	0.999054	0.133471	0.253623	0.532498	0.1958	0.274822	0.474806	-0.283309	0.0137777	0.0418067	-0.759005	1.81875e-06	8.77928e-06	0.0742711	0.538183	0.68196	0	2.07076	4.68156	6.35127	9.55277	0.326039	0.0479128	0.106755	0	0
MF_0729	3-methoxycatechol sulfate (1)	-0.79873	2.53355e-08	1.19951e-07	0.164353	0.158826	0.256007	0.517646	0.734716	0.983079	0.990562	-0.17052	0.342741	0.620055	0.052958	0.651814	0.859311	-0.00234075	0.989685	0.999451	0.10371	0.375911	0.66862	0.273785	0.123133	0.268346	-0.24269	0.0359113	0.0909623	-0.807924	1.16421e-07	7.47068e-07	-0.0615521	0.610104	0.73504	0	2.16108	4.43439	2.66047	2.71924	0.812294	0.322629	0.475041	0	0
MF_0730	3-methoxycatechol sulfate (2)	-0.862482	1.10554e-10	8.52252e-10	-0.103977	0.374674	0.499094	0.514517	0.734716	0.167513	0.547463	-0.401536	0.0205504	0.21443	-0.0838786	0.474317	0.754208	-0.2177	0.223593	0.936652	-0.107378	0.359166	0.647967	0.534656	0.00134875	0.0304857	0.0586848	0.61699	0.732112	-0.793791	2.7745e-07	1.64716e-06	-0.235219	0.0483123	0.106812	0	3.09179	5.1826	0.825866	0.602599	3.7437	0.0863684	0.167406	0	0
MF_0731	N-acetylkynurenine (2)	-0.816784	6.75218e-09	3.54061e-08	-0.330615	0.00376672	0.0106372	0.257546	0.581242	0.00947884	0.125476	-0.345394	0.0489882	0.282708	0.227216	0.0499463	0.298325	-0.044307	0.806588	0.999054	0.274582	0.0171244	0.127678	0.620869	0.000115632	0.0211302	0.140653	0.228735	0.370382	-0.776286	7.44909e-07	4.00776e-06	-0.274977	0.0202975	0.053527	0	2.11955	3.19346	1.26034	1.41933	1.68172	0.509173	0.660615	0	0
MF_0732	C-glycosyltryptophan	-0.97861	7.47369e-23	3.86016e-20	-0.895363	2.34258e-27	1.2404e-24	0.41883	0.675533	0.265494	0.674241	-0.310952	0.0781765	0.32544	-0.243032	0.0356432	0.276554	-0.0437907	0.8088	0.999054	-0.208813	0.0721964	0.282745	0.477625	0.0049399	0.0443732	0.692845	5.69086e-12	1.01293e-09	-0.964197	4.29377e-17	1.05543e-14	-0.865906	1.91758e-22	6.76906e-20	1	5.27041	3.96138	0.573746	0.113483	9.18595	7.6125e-05	0.00134324	1	1
MF_0733	alpha-hydroxymetoprolol	-0.485454	0.00418683	0.00956856	0.104789	0.370937	0.495988	0.206817	0.53474	0.138374	0.512372	-0.166483	0.354455	0.63021	-0.0608684	0.603926	0.832318	-0.19643	0.27325	0.977357	-0.200373	0.0847681	0.308486	0.347054	0.04784	0.142829	0.0467619	0.690346	0.782458	-0.360081	0.0550196	0.0991889	0.15497	0.1969	0.325355	0	0.173972	2.89898e-17	0.173972	2.92569e-17	1	1	1	0	0
MF_0734	arabitol/xylitol	-0.927807	8.09675e-15	1.77956e-13	-0.608535	6.96885e-09	6.83334e-08	0.241094	0.56991	0.517703	0.82073	-0.288681	0.103249	0.365939	-0.0829186	0.479408	0.757751	-0.00200568	0.991162	0.999451	-0.0746595	0.524386	0.756765	0.435132	0.011381	0.0587828	0.436748	8.94838e-05	0.000635996	-0.926901	5.2622e-13	1.7604e-11	-0.648391	9.74263e-10	1.47392e-08	1	3.19008	1.97876	2.06581	2.41849	1.54423	0.0479128	0.106755	0	0
MF_0735	N-acetylglucosamine/N-acetylgalactosamine	-0.722928	2.01682e-06	7.28452e-06	-0.636757	8.20971e-10	9.6601e-09	0.935565	0.960675	0.0731006	0.390977	-0.240623	0.177371	0.443536	-0.310941	0.00662231	0.109579	0.156778	0.383591	0.999054	-0.249571	0.0308234	0.173628	0.317357	0.0719197	0.185733	0.623519	2.29919e-09	8.69587e-08	-0.266579	0.162152	0.245606	-0.553336	5.5978e-07	4.98157e-06	0	2.1616	1.34963	0.577177	0.128188	3.74512	0.000131087	0.00168262	1	0
MF_0736	adipoylcarnitine (C6-DC)	-0.873997	3.09792e-11	2.84582e-10	-0.620142	2.96706e-09	3.2393e-08	0.44247	0.692532	0.679178	0.904843	-0.195915	0.274534	0.555318	-0.141331	0.226478	0.548952	-0.0956042	0.596637	0.999054	-0.0139133	0.905692	0.953234	0.29862	0.0913997	0.217548	0.315488	0.00583146	0.0205496	-0.841335	1.08906e-08	9.07258e-08	-0.674769	1.10108e-10	1.91154e-09	1	7.31668	11.0817	0.57284	0.331822	12.7727	7.6125e-05	0.00134324	1	1
MF_0737	4-hydroxyphenylacetoylcarnitine	-0.628676	8.92532e-05	0.000261928	-0.576102	6.37042e-08	5.44055e-07	0.0432663	0.368961	0.497326	0.811507	-0.108841	0.546553	0.786336	-0.155869	0.181754	0.500978	0.132542	0.462162	0.999054	-0.22836	0.0487741	0.23283	0.398495	0.0216199	0.0845961	0.453855	4.32099e-05	0.000357494	-0.490593	0.00689233	0.0171975	-0.470385	3.484e-05	0.000204976	1	3.23745	1.69982	0.827186	0.398392	3.91381	0.000131087	0.00168262	1	1
MF_0738	nonanoylcarnitine (C9)	-0.573387	0.000486431	0.00131885	-0.345507	0.0023973	0.00709144	0.0688161	0.416274	0.535006	0.834959	-0.0303183	0.866986	0.953397	-0.210573	0.0697733	0.340507	0.315666	0.073532	0.717579	0.0882604	0.451456	0.717299	0.449837	0.00862545	0.0536752	0.238322	0.0394908	0.0981707	-0.535165	0.00277721	0.00749049	-0.272971	0.0212675	0.0553374	0	2.04117	1.20248	0.875115	0.452641	2.33246	0.00194117	0.0083608	1	0
MF_0739	suberoylcarnitine (C8-DC)	-0.868039	6.07283e-11	5.10019e-10	-0.667988	5.87814e-11	8.89279e-10	0.540199	0.744704	0.829932	0.951758	-0.20163	0.260495	0.538183	-0.14354	0.219228	0.541171	-0.143684	0.425027	0.999054	-0.042493	0.717365	0.877214	0.273944	0.122905	0.268346	0.387623	0.000590579	0.0030658	-0.852946	4.1972e-09	3.90605e-08	-0.63835	2.11539e-09	3.0273e-08	1	3.60326	4.92346	0.153141	0.0789407	23.5291	4.17566e-05	0.00134324	1	1
MF_0740	2-hydroxyphenylacetate sulfate	-0.745651	6.37895e-07	2.47724e-06	-0.473753	1.762e-05	8.70683e-05	0.582297	0.765284	0.814966	0.951146	-0.437373	0.0109185	0.17089	-0.179328	0.123694	0.422554	-0.0758095	0.674993	0.999054	-0.115636	0.323184	0.610045	0.356917	0.0414516	0.128202	0.245504	0.0337516	0.0869659	-0.647459	0.000146729	0.00051908	-0.719776	1.5169e-12	3.21278e-11	1	0.949814	1.2515	0.0621602	0	15.2801	0.0117251	0.0352397	1	1
MF_0741	glycochenodeoxycholate 3-sulfate	0.0905749	0.616172	0.688114	-0.132973	0.255414	0.371034	0.935565	0.960675	0.104691	0.456245	0.0716679	0.691857	0.862962	0.0893693	0.445768	0.735309	0.154772	0.389781	0.999054	0.107636	0.358005	0.647967	0.177499	0.323048	0.523054	0.129116	0.269583	0.413152	0.0598323	0.757846	0.825797	-0.0385959	0.749301	0.843262	0	2.52941	4.10001	1.85703	2.16554	1.36207	0.741634	0.853152	0	0
MF_0742	glycodeoxycholate 3-sulfate	-0.125042	0.488095	0.578387	-0.0284023	0.808867	0.864339	0.395793	0.659407	0.0692297	0.377908	0.0668343	0.711723	0.877338	0.19497	0.0936871	0.387862	0.162347	0.366704	0.999054	0.298263	0.00934698	0.0970436	0.313614	0.0755267	0.191223	0.159986	0.170345	0.296904	-0.0110646	0.954573	0.976311	0.0457053	0.705073	0.808962	0	1.57007	2.27879	1.5295	1.50762	1.02653	0.843015	0.931768	0	0
MF_0743	taurodeoxycholic acid 3-sulfate	-0.387566	0.0258496	0.0489956	-0.104295	0.373207	0.498393	0.101074	0.453091	0.156249	0.532052	0.0290368	0.872562	0.954724	0.181783	0.118551	0.415955	-0.0506785	0.779416	0.999054	0.277617	0.0158889	0.12282	0.374162	0.031943	0.107216	0.133967	0.251848	0.394537	-0.306828	0.105455	0.169865	-0.0316278	0.793448	0.872546	0	1.19253	1.0974	1.47937	1.8339	0.806105	0.947278	1	0	0
MF_0744	trans-3,4-methyleneheptanoate	-0.105758	0.558042	0.639088	0.100381	0.391503	0.515034	0.405919	0.674138	0.831967	0.951758	0.0414813	0.818712	0.926152	0.053962	0.645652	0.856473	0.0145839	0.935798	0.999054	0.0902447	0.441307	0.711759	0.0443793	0.806278	0.903392	-0.0731265	0.532961	0.671112	-0.184737	0.337372	0.447375	0.066495	0.58166	0.713931	0	1.34845	1.53943	1.85229	1.02661	0.727988	0.0861019	0.167406	0	0
MF_0745	phenol glucuronide	-0.744233	6.87798e-07	2.64125e-06	-0.261075	0.0236732	0.0527787	0.466705	0.707127	0.898475	0.965484	-0.395478	0.0227258	0.219399	-0.0158473	0.892655	0.968545	-0.0466477	0.796578	0.999054	0.0618169	0.598289	0.806463	0.455694	0.00769798	0.0503594	0.067337	0.565959	0.692891	-0.5897	0.000761171	0.00231944	-0.333839	0.00443891	0.0149232	1	5.12865	6.33505	0.369611	0.469486	13.8758	0.0227145	0.0595916	0	0
MF_0746	linoleoyl ethanolamide	0.422794	0.0142339	0.0284954	-0.205235	0.0773298	0.141928	0.44247	0.692532	0.155248	0.530546	0.429003	0.0127312	0.185157	-0.0948794	0.418108	0.7076	0.415343	0.0162307	0.479039	0.313905	0.00609691	0.085504	-0.233877	0.190205	0.365888	0.189303	0.103818	0.207832	0.33602	0.0747238	0.127376	-0.072025	0.550576	0.690829	0	1.3011	0.763548	1.28769	0.43702	1.01041	0.597843	0.741543	0	0
MF_0747	1,2-dilinoleoyl-GPC (18:2/18:2)	0.306818	0.0824326	0.13202	0.332006	0.00361443	0.0103172	0.0574512	0.395647	0.218641	0.630901	-0.127093	0.480928	0.745728	-0.0731216	0.532988	0.792745	0.0710346	0.694448	0.999054	-0.289974	0.0116179	0.110841	-0.279047	0.115808	0.256717	-0.224501	0.0528217	0.124584	0.263728	0.16686	0.250263	0.262747	0.0268494	0.0672188	0	0.653987	0.345402	1.62203	0.482006	0.403191	0.000369931	0.00281045	1	0
MF_0748	1-stearoyl-2-oleoyl-GPC (18:0/18:1)	0.352273	0.0443683	0.0774198	0.150526	0.197377	0.303371	0.331975	0.619008	0.510863	0.819703	-0.184026	0.305281	0.583991	-0.146941	0.208387	0.524184	0.046465	0.797358	0.999054	-0.182722	0.116628	0.369789	-0.0851527	0.637526	0.799228	0.0668778	0.568617	0.693739	0.524723	0.00347424	0.00927361	0.253696	0.0327777	0.0794316	0	0.942788	0.231683	1.04494	0.281818	0.90224	0.428794	0.577	0	0
MF_0749	1-palmitoyl-2-arachidonoyl-GPC (16:0/20:4n6)	0.205214	0.251939	0.342889	0.178009	0.126528	0.213705	0.352516	0.635513	0.483981	0.807144	-0.0425319	0.814199	0.92425	0.112794	0.335299	0.648082	0.112151	0.534348	0.999054	0.266814	0.0206686	0.135111	0.02844	0.87516	0.938775	-0.106472	0.363257	0.511554	0.314748	0.096315	0.157178	0.293445	0.0130039	0.03692	0	0.976129	0.186416	1.02367	0.196392	0.953557	0.692379	0.813601	0	0
MF_0750	1-palmitoyl-2-docosahexaenoyl-GPC (16:0/22:6)	0.217246	0.224583	0.312661	0.0731721	0.532704	0.647582	0.0235947	0.280153	0.0590737	0.34563	-0.163765	0.362479	0.633572	-0.0948089	0.418456	0.7076	0.0432893	0.810949	0.999054	-0.0899242	0.442937	0.711759	-0.0240904	0.894137	0.946944	-0.0755595	0.519384	0.657927	0.241274	0.207353	0.298323	0.0779507	0.518182	0.665965	0	1.00367	0.314944	1.08301	0.17143	0.926739	0.391337	0.543994	0	0
MF_0751	1-stearoyl-2-docosahexaenoyl-GPC (18:0/22:6)	0.287767	0.104394	0.162652	-0.0256759	0.826914	0.873954	0.15713	0.497899	0.121549	0.480311	-0.0715005	0.692542	0.862962	-0.1089	0.352355	0.655235	0.100284	0.578704	0.999054	-0.105076	0.369619	0.661193	-0.0670849	0.710688	0.839978	0.0597834	0.610402	0.72631	0.303659	0.109289	0.174562	0.137761	0.251935	0.395258	0	1.0014	0.391715	1.04186	0.218014	0.961165	0.84319	0.931768	0	0
MF_0752	1-(1-enyl-stearoyl)-2-oleoyl-GPE (P-18:0/18:1)	0.244652	0.170005	0.247694	0.318748	0.00531699	0.0144748	0.41883	0.675533	0.782761	0.950623	-0.109344	0.544692	0.784751	0.0192808	0.869584	0.95643	-0.0648504	0.719931	0.999054	-0.0773055	0.509749	0.753944	-0.236554	0.185037	0.357946	-0.172169	0.139666	0.259485	0.354733	0.0589995	0.10508	0.169976	0.156436	0.272926	0	0.983052	0.402411	1.46145	0.272689	0.672654	0.00371649	0.0137359	0	0
MF_0753	sphingomyelin (d18:1/17:0, d17:1/18:0, d19:1/16:0)	0.345254	0.0490861	0.0842292	0.0856615	0.464941	0.58338	0.0432663	0.368961	0.0190961	0.190781	-0.299733	0.0901408	0.340624	-0.149675	0.199953	0.521551	-0.0416179	0.818125	0.999054	-0.172465	0.138976	0.399902	-0.0769553	0.670355	0.821708	-0.0449884	0.701526	0.787822	0.520148	0.00382397	0.0100513	0.0291206	0.809501	0.880145	0	1.15646	0.48912	1.34452	0.382929	0.860129	0.187249	0.30991	0	0
MF_0754	1-palmitoyl-2-stearoyl-GPC (16:0/18:0)	0.372995	0.0325246	0.0596766	-0.0422475	0.71893	0.799234	0.0629648	0.411662	0.490629	0.809309	-0.219357	0.219999	0.497203	-0.119216	0.308327	0.631563	0.00919271	0.959506	0.999054	-0.307956	0.00719153	0.0873591	-0.0535341	0.767318	0.879568	0.108507	0.354104	0.506208	0.523315	0.00357879	0.00949812	0.00384006	0.974645	0.983937	0	0.929358	0.213671	1.06545	0.0956003	0.872265	0.146881	0.259593	0	0
MF_0755	2-hydroxybutyrate/2-hydroxyisobutyrate	0.0464572	0.797391	0.840516	-0.117952	0.313523	0.432967	0.517786	0.734716	0.618186	0.877559	-0.051909	0.774196	0.90777	-0.155941	0.181552	0.500978	-0.0691961	0.701992	0.999054	0.0136572	0.90742	0.953234	0.127144	0.480754	0.672014	0.232912	0.0443308	0.108421	0.0397491	0.837791	0.885811	0.0234736	0.845935	0.907905	0	1.24901	0.612409	0.857006	0.314748	1.45741	0.0648537	0.135401	0	0
MF_0756	2-methylcitrate/homocitrate	-0.909759	2.26481e-13	3.34222e-12	-0.569819	9.51717e-08	7.75283e-07	0.169327	0.503023	0.504787	0.817384	-0.216008	0.227299	0.501453	-0.0609922	0.603189	0.832318	0.0404479	0.823156	0.999054	-0.0932511	0.426177	0.706842	0.456044	0.00764543	0.0503594	0.326025	0.00431079	0.0158511	-0.915302	3.58349e-12	9.02866e-11	-0.699299	1.1751e-11	2.2626e-10	1	4.15719	2.79818	0.0405428	0.00342587	102.538	4.17566e-05	0.00134324	1	1
MF_0757	oleate/vaccenate (18:1)	-0.0925802	0.608351	0.683072	-0.0737411	0.529514	0.646777	0.571451	0.755837	0.00392047	0.0775884	0.122572	0.496794	0.75358	-0.187681	0.106868	0.40419	0.271269	0.126754	0.817876	0.165736	0.1553	0.417393	-0.0394814	0.827318	0.912517	0.0288063	0.806201	0.868531	-0.138234	0.47454	0.583571	-0.0269223	0.82364	0.891988	0	1.42636	0.722907	1.25739	0.814016	1.13438	0.468257	0.616453	0	0
MF_0758	indoxyl glucuronide	-0.868142	6.00422e-11	5.0839e-10	-0.654693	1.87503e-10	2.48208e-09	0.964165	0.977216	0.502428	0.817314	-0.459697	0.0071142	0.149398	-0.256437	0.0263656	0.224108	-0.198588	0.267909	0.977357	-0.0446963	0.703374	0.873239	0.519146	0.0019631	0.0327078	0.432607	0.000106113	0.00074916	-0.788675	3.73822e-07	2.16943e-06	-0.754182	3.13087e-14	1.14331e-12	1	3.20644	3.76148	0.18636	2.92569e-17	17.2057	3.2593e-05	0.00134324	1	1
MF_0759	pregabalin	NA	NA	NA	NA	NA	NA	NA	NA	NA	NA	NA	NA	NA	NA	NA	NA	NA	NA	NA	NA	NA	NA	NA	NA	NA	NA	NA	NA	NA	NA	NA	NA	NA	NA	0	1	0	1	0	1	1	1	0	0
MF_0760	rivaroxaban	NA	NA	NA	-0.145155	0.214032	0.323484	NA	NA	0.138374	0.512372	NA	NA	NA	-0.244902	0.0342043	0.268314	NA	NA	NA	-0.279024	0.0153426	0.121589	NA	NA	NA	0.145538	0.212811	0.350493	NA	NA	NA	-0.0303223	0.801797	0.878079	0	0.677531	0	0.677531	0	1	1	1	0	0
MF_0761	1-palmitoleoylglycerol (16:1)	0.494094	0.00347257	0.00811575	-0.0329377	0.779068	0.842818	0.168078	0.503023	0.573978	0.857478	0.047779	0.791751	0.913285	0.0338737	0.772956	0.914592	0.147515	0.412653	0.999054	0.194274	0.0948883	0.329807	-0.180537	0.314699	0.516827	0.0365251	0.755719	0.828474	0.410766	0.026865	0.0533685	0.0651133	0.589549	0.715158	0	0.504396	0.725069	0.183546	0.14528	2.74805	0.355427	0.513951	0	0
MF_0762	palmitoyl dihydrosphingomyelin (d18:0/16:0)	0.117981	0.513171	0.601709	0.00261735	0.98222	0.98501	0.00410465	0.136778	0.000173979	0.0200479	-0.418621	0.0153253	0.191328	-0.376402	0.000873802	0.0342725	-0.17299	0.335688	0.999054	-0.416133	0.000204657	0.0133096	-0.0498536	0.78292	0.891683	0.080982	0.489766	0.629444	0.259933	0.173277	0.257547	-0.0520535	0.666383	0.779891	0	1.07761	0.377265	1.17707	0.279542	0.915501	0.291421	0.439139	0	0
MF_0763	tricosanoyl sphingomyelin (d18:1/23:0)	0.395722	0.0226346	0.0437857	0.310469	0.00670957	0.0175011	0.0152934	0.219417	0.0510245	0.312341	-0.190389	0.288565	0.565338	-0.0915195	0.434855	0.724848	0.00718703	0.968336	0.999054	0.00480848	0.967341	0.985962	-0.159933	0.373969	0.569779	-0.280463	0.0148009	0.0442774	0.444317	0.0157466	0.0344047	0.243664	0.0405911	0.0934477	0	0.900975	0.214558	1.25861	0.243046	0.715851	0.00371649	0.0137359	0	0
MF_0764	sphingomyelin (d18:2/23:0, d18:1/23:1, d17:1/24:1)	0.376337	0.0308815	0.0569653	0.126942	0.277798	0.397014	0.00968025	0.188674	0.0090869	0.124974	-0.22773	0.202454	0.468355	-0.162249	0.164301	0.480649	-0.0411165	0.82028	0.999054	-0.0978198	0.403762	0.683042	-0.134839	0.454369	0.645878	-0.0746771	0.524287	0.663069	0.440281	0.0168376	0.0363875	0.104821	0.384321	0.536226	0	0.973948	0.33051	1.2796	0.309213	0.761136	0.0348568	0.0820073	0	0
MF_0765	sphingomyelin (d18:2/24:1, d18:1/24:2)	0.386364	0.026354	0.0498603	-0.361024	0.00146211	0.00469205	0.0574512	0.395647	0.0119599	0.147274	-0.16929	0.346283	0.621025	-0.308051	0.00717285	0.113374	-0.0255725	0.887664	0.999054	-0.312011	0.00642832	0.0858276	-0.172146	0.338089	0.5359	0.314079	0.0060671	0.0212048	0.476722	0.00893305	0.0214601	-0.269367	0.0231105	0.059403	0	1.08931	0.316328	1.0058	0.204362	1.08302	0.509651	0.660615	0	0
MF_0766	amoxicillin	NA	NA	NA	-0.202544	0.0813808	0.14859	NA	NA	0.171349	0.553227	NA	NA	NA	0.111277	0.341878	0.649679	NA	NA	NA	0.0311952	0.790481	0.911895	NA	NA	NA	0.130189	0.26559	0.40984	NA	NA	NA	-0.120517	0.316766	0.470956	0	0.240383	0.354996	0.0884595	1.46285e-17	2.71743	0.186376	0.30991	0	0
MF_0767	sitagliptin	NA	NA	NA	-0.155071	0.184028	0.290009	NA	NA	0.598004	0.871095	NA	NA	NA	0.0206312	0.860538	0.951263	NA	NA	NA	-0.00570805	0.961235	0.98297	NA	NA	NA	0.102822	0.380033	0.530243	NA	NA	NA	-0.149496	0.213382	0.350042	0	0.30827	0.935669	0.00481675	9.1428e-19	63.9995	0.186376	0.30991	0	0
MF_0768	solifenacin	NA	NA	NA	NA	NA	NA	NA	NA	NA	NA	NA	NA	NA	NA	NA	NA	NA	NA	NA	NA	NA	NA	NA	NA	NA	NA	NA	NA	NA	NA	NA	NA	NA	NA	0	1	0	1	0	1	1	1	0	0
MF_0769	1-stearoyl-2-linoleoyl-GPE (18:0/18:2)	-0.179813	0.316677	0.407382	-0.147881	0.20546	0.313068	0.0821805	0.430926	0.898737	0.965484	-0.398025	0.0217891	0.214882	0.00894263	0.939303	0.981948	-0.0386094	0.831076	0.999054	-0.005847	0.960293	0.98297	0.152572	0.396636	0.592088	0.0484184	0.679962	0.775948	-0.20742	0.280296	0.386576	-0.0711883	0.555227	0.692563	0	1.23302	0.614886	1.05502	0.54938	1.16872	0.428794	0.577	0	0
MF_0770	1-stearoyl-2-arachidonoyl-GPE (18:0/20:4)	-0.270053	0.128531	0.194967	-0.163186	0.161844	0.259294	0.15713	0.497899	0.497326	0.811507	-0.28282	0.110759	0.377606	0.0537412	0.647005	0.856473	0.0628447	0.728262	0.999054	0.220436	0.0573785	0.25531	0.20276	0.257776	0.455185	0.124889	0.285706	0.431001	-0.216766	0.258701	0.362603	0.0344243	0.775644	0.860089	0	1.36841	0.597487	0.779983	0.254117	1.75441	0.0101234	0.0308497	0	0
MF_0771	1-stearoyl-2-linoleoyl-GPC (18:0/18:2)	0.304813	0.0845607	0.134801	0.284609	0.0133311	0.0320856	0.00410465	0.136778	0.119021	0.480311	-0.226725	0.204506	0.471551	-0.122292	0.295922	0.620556	-0.0197225	0.913251	0.999054	-0.196209	0.0915804	0.323214	-0.164785	0.359456	0.558094	-0.218879	0.0592063	0.135128	0.412872	0.0260173	0.0519843	0.187396	0.117606	0.219904	0	0.884908	0.136141	1.18387	0.151256	0.747471	0.000771449	0.00474138	0	0
MF_0772	1-palmitoyl-2-palmitoleoyl-GPC (16:0/16:1)	0.254345	0.153183	0.227028	0.0349929	0.765666	0.832485	0.686047	0.823096	0.823769	0.951758	-0.017917	0.921167	0.970846	-0.155243	0.183538	0.501876	0.162795	0.365368	0.999054	-0.0798947	0.495632	0.744143	-0.146884	0.414678	0.611866	0.17298	0.137782	0.257339	0.399703	0.0316941	0.0615456	0.125615	0.296577	0.449964	0	1.22851	0.620157	0.751723	0.329408	1.63425	0.0409457	0.0943044	0	0
MF_0773	1-palmitoyl-2-arachidonoyl-GPE (16:0/20:4)	-0.372995	0.0325246	0.0596766	-0.321878	0.0048613	0.0133026	0.686047	0.823096	0.470834	0.806316	-0.359512	0.0398906	0.265852	0.0306014	0.794381	0.927508	0.0110313	0.951417	0.999054	0.07796	0.506162	0.749686	0.312004	0.0771212	0.193993	0.260708	0.0238773	0.0667179	-0.261743	0.170194	0.254798	-0.165801	0.167017	0.289005	0	1.49125	0.539274	0.663145	0.211437	2.24876	0.000474566	0.00330685	1	0
MF_0774	1-palmitoyl-2-docosahexaenoyl-GPE (16:0/22:6)	-0.262366	0.1402	0.209894	-0.266318	0.0209147	0.0473263	0.0821805	0.430926	0.877791	0.96347	-0.376424	0.0308396	0.254858	-0.0663155	0.57188	0.810737	-0.0446264	0.80522	0.999054	0.0137427	0.906843	0.953234	0.227855	0.2022	0.383957	0.229641	0.0474888	0.114038	-0.247853	0.194853	0.283955	-0.149299	0.213993	0.350261	0	1.51329	0.772878	0.627177	0.257485	2.41286	0.00123373	0.00627769	1	0
MF_0775	1-stearoyl-2-docosahexaenoyl-GPE (18:0/22:6)	-0.15742	0.381622	0.473816	-0.0926316	0.42927	0.55036	0.134748	0.490124	0.966165	0.990482	-0.262727	0.139636	0.405181	-0.00216446	0.985296	0.993741	0.0932643	0.605693	0.999054	0.161369	0.166633	0.432093	0.179339	0.317975	0.519585	0.0384416	0.743333	0.818284	-0.133888	0.488672	0.596688	0.0457384	0.704869	0.808962	0	1.37154	0.770532	0.756093	0.401536	1.81398	0.0122228	0.035375	0	0
MF_0776	1-palmitoyl-2-arachidonoyl-GPI (16:0/20:4)	0.451203	0.00840103	0.0179674	-0.0531152	0.650848	0.749997	0.331975	0.619008	0.218641	0.630901	-0.0058607	0.974178	0.986594	-0.166976	0.152188	0.46851	0.127862	0.478256	0.999054	-0.131621	0.26032	0.539858	-0.117106	0.516324	0.702718	0.0526454	0.653737	0.757432	0.401714	0.0307677	0.0599679	-0.0052333	0.965451	0.980118	0	0.961993	0.319495	0.93198	0.183146	1.0322	1	1	0	0
MF_0777	1-stearoyl-2-linoleoyl-GPI (18:0/18:2)	0.17012	0.343889	0.434807	-0.0826458	0.48086	0.599111	0.00243185	0.114186	0.038647	0.276997	-0.282151	0.111643	0.379367	-0.176232	0.13042	0.431112	-0.140732	0.434702	0.999054	-0.16548	0.155948	0.417393	0.0152238	0.932988	0.960947	0.0525316	0.654438	0.757432	0.260108	0.172976	0.25747	-0.0943937	0.433622	0.584976	0	0.936114	0.296004	1.07043	0.293134	0.874525	0.187249	0.30991	0	0
MF_0778	gamma-tocopherol/beta-tocopherol	0.191511	0.28568	0.374502	0.0983784	0.40107	0.526311	0.0152934	0.219417	0.288929	0.693478	-0.105827	0.557781	0.795839	-0.19819	0.0882873	0.378028	0.110647	0.539879	0.999054	0.120354	0.303698	0.58689	0.135006	0.453804	0.645878	-0.0445615	0.704227	0.790017	0.12411	0.521237	0.626819	0.17474	0.144982	0.257611	0	1.12878	0.667805	1.25556	0.442747	0.899022	0.291421	0.439139	0	0
MF_0779	1-(1-enyl-stearoyl)-2-arachidonoyl-GPE (P-18:0/20:4)	0.369318	0.0344135	0.0626969	0.399175	0.000388795	0.00147575	0.373843	0.645786	0.574081	0.857478	0.0147355	0.935132	0.970846	0.0366961	0.754611	0.907075	0.0252382	0.889123	0.999054	-0.0542874	0.64366	0.836363	-0.227185	0.203564	0.385838	-0.237609	0.0401026	0.0989946	0.353041	0.0603044	0.106852	0.348591	0.00289007	0.010202	0	0.788242	0.353522	1.43987	0.460459	0.547441	0.00194117	0.0083608	0	0
MF_0780	1-(1-enyl-palmitoyl)-2-arachidonoyl-GPE (P-16:0/20:4)	0.329211	0.061375	0.102259	0.354566	0.00180158	0.0056114	0.627626	0.790655	0.881975	0.96347	0.0850638	0.637878	0.847552	-0.0263437	0.822485	0.936258	0.0641818	0.722705	0.999054	-0.0440161	0.707683	0.87551	-0.244584	0.170128	0.335386	-0.173507	0.136569	0.255801	0.286966	0.131213	0.204765	0.321613	0.00623947	0.0202067	0	0.838611	0.446078	1.35382	0.352013	0.61944	0.00560253	0.0189627	0	0
MF_0781	1-(1-enyl-palmitoyl)-2-oleoyl-GPE (P-16:0/18:1)	0.19385	0.279723	0.36998	0.325946	0.00432078	0.0120731	0.935565	0.960675	0.923963	0.974579	-0.0703283	0.697343	0.866853	-0.0326377	0.781029	0.917991	0.0533177	0.768233	0.999054	-0.157527	0.177093	0.441343	-0.20092	0.262213	0.461229	-0.119779	0.30603	0.452002	0.333859	0.0767301	0.129938	0.193635	0.105665	0.201984	0	0.915971	0.374868	1.32735	0.20693	0.690076	0.00686217	0.0226121	0	0
MF_0782	1-(1-enyl-palmitoyl)-2-oleoyl-GPC (P-16:0/18:1)	0.0070193	0.969075	0.974737	-0.128336	0.272511	0.391573	0.114885	0.465518	0.0485545	0.3079	-0.350164	0.0457459	0.275942	-0.237791	0.0399455	0.279783	-0.122524	0.496964	0.999054	-0.516727	2.07494e-06	0.000623102	-0.0276058	0.878794	0.939564	0.161822	0.165429	0.291345	0.216587	0.259103	0.362674	-0.282268	0.0170823	0.0468657	0	1.31183	0.682513	1.18911	0.270233	1.1032	1	1	0	0
MF_0783	1-(1-enyl-palmitoyl)-2-linoleoyl-GPC (P-16:0/18:2)	0.26738	0.132505	0.200114	0.204751	0.0780466	0.142995	0.0476241	0.381362	0.384525	0.747178	-0.128098	0.477438	0.743882	-0.109391	0.350177	0.652883	-0.0471335	0.794504	0.999054	-0.313675	0.00613626	0.085504	-0.331577	0.0594243	0.163633	-0.200178	0.0850785	0.179122	0.284504	0.134701	0.209243	-0.0517259	0.668359	0.780367	0	0.92842	0.38745	1.46351	0.352312	0.634378	0.00457775	0.0158986	0	0
MF_0784	1-(1-enyl-palmitoyl)-2-arachidonoyl-GPC (P-16:0/20:4)	0.385361	0.0267807	0.0504923	0.210242	0.0702245	0.132092	0.656574	0.806469	0.625679	0.878949	0.076189	0.673456	0.853595	-0.146984	0.208253	0.524184	0.133044	0.460454	0.999054	-0.187218	0.107753	0.35253	-0.172648	0.336661	0.535856	-0.0226721	0.846902	0.896869	0.434129	0.0186203	0.0394155	0.160017	0.182531	0.308051	0	0.963307	0.135622	1.11985	0.255887	0.860211	0.166145	0.284003	0	0
MF_0785	sphingomyelin (d18:1/21:0, d17:1/22:0, d16:1/23:0)	0.341912	0.0514691	0.0877353	0.382219	0.000714433	0.00250525	0.0108771	0.190441	0.0473577	0.305803	-0.287007	0.105354	0.369061	-0.0409111	0.727468	0.888568	-0.00217282	0.990425	0.999451	0.0284241	0.808723	0.918924	-0.0389795	0.82948	0.912517	-0.296474	0.00980125	0.0316449	0.439023	0.0171902	0.0368412	0.303105	0.0101866	0.0307372	1	0.957447	0.44448	1.53674	0.463017	0.623036	0.00835142	0.0265595	0	0
MF_0786	behenoyl dihydrosphingomyelin (d18:0/22:0)	0.178142	0.32127	0.411752	0.332973	0.00351174	0.0100512	0.105899	0.457714	0.0450383	0.299972	-0.159578	0.375044	0.64763	-0.212145	0.0676648	0.333288	0.116497	0.518524	0.999054	0.0136145	0.907708	0.953234	-0.151736	0.399261	0.594215	-0.255229	0.0271079	0.0728611	0.0634694	0.743601	0.818847	0.245614	0.038962	0.0906831	0	0.881237	0.439431	1.1025	0.279518	0.79931	0.166145	0.284003	0	0
MF_0787	sphingomyelin (d18:0/18:0, d19:0/17:0)	0.266377	0.134019	0.202104	0.0711807	0.543944	0.655721	0.241094	0.56991	0.00602112	0.0996307	-0.103316	0.567218	0.798778	-0.293369	0.0106354	0.144397	0.104296	0.563528	0.999054	-0.0395206	0.736387	0.882165	-0.0936847	0.604061	0.772271	-0.0345704	0.768416	0.837188	0.265088	0.164603	0.248589	0.0307075	0.799331	0.876285	0	1.42665	0.905904	0.985671	0.329303	1.44739	0.391337	0.543994	0	0
MF_0788	N-palmitoyl-sphinganine (d18:0/16:0)	-0.109662	0.543513	0.629428	0.0704244	0.548243	0.658264	0.169185	0.503023	0.0627931	0.357515	-0.301508	0.0881597	0.337292	-0.151649	0.194018	0.514067	0.0342752	0.849811	0.999054	-0.2087	0.0723548	0.282745	0.160991	0.370776	0.567581	-0.190695	0.101253	0.204113	-0.0862074	0.656573	0.749436	-0.101625	0.399062	0.551211	0	1.24627	0.841541	1.22382	0.67642	1.01835	0.92119	0.998793	0	0
MF_0789	lactosyl-N-palmitoyl-sphingosine (d18:1/16:0)	0.52373	0.00176021	0.00439203	-0.101991	0.383912	0.508381	0.0432663	0.368961	0.040686	0.281611	0.00971201	0.957221	0.981698	-0.198034	0.0885442	0.378028	-0.000501421	0.99779	0.999726	-0.312978	0.00625712	0.0858276	-0.321372	0.0682011	0.180183	0.0216189	0.853933	0.900712	0.480792	0.0082875	0.020191	-0.144007	0.23086	0.372812	0	0.989928	0.28079	1.0523	0.177926	0.940731	0.322629	0.475041	0	0
MF_0790	cetirizine	NA	NA	NA	NA	NA	NA	NA	NA	NA	NA	NA	NA	NA	NA	NA	NA	NA	NA	NA	NA	NA	NA	NA	NA	NA	NA	NA	NA	NA	NA	NA	NA	NA	NA	0	1	0	1	0	1	1	1	0	0
MF_0791	myristoyl dihydrosphingomyelin (d18:0/14:0)	0.0210561	0.907409	0.926239	0.117838	0.313993	0.432967	0.491967	0.719832	0.00288311	0.0693912	-0.232586	0.192734	0.45847	-0.226755	0.0504251	0.298325	0.182016	0.310686	0.997999	-0.163702	0.160505	0.424938	0.0286073	0.874432	0.938775	-0.0340438	0.771847	0.837882	0.20557	0.284704	0.39161	0.0292008	0.808986	0.880145	0	1.31101	0.974656	1.3359	0.626901	0.981366	0.597843	0.741543	0	0
MF_0792	5-hydroxyindole sulfate	-0.806314	1.47817e-08	7.48506e-08	-0.393388	0.000480284	0.00176604	0.0650919	0.416274	0.855771	0.956261	-0.211408	0.237592	0.513961	-0.0223104	0.849316	0.944774	0.16729	0.352095	0.999054	-0.0914656	0.435127	0.70978	0.513614	0.00223493	0.0337177	0.327921	0.0040781	0.0152067	-0.725008	8.64464e-06	3.70536e-05	-0.481703	2.10885e-05	0.000133729	1	3.75024	3.39084	0.499903	0.230891	7.50194	0.00435159	0.0158161	1	1
MF_0793	7-hydroxyindole sulfate	-0.745109	6.56583e-07	2.54026e-06	-0.38737	0.00059591	0.00214259	0.0765553	0.427468	0.572235	0.857478	-0.221286	0.215868	0.490091	-0.0150358	0.898122	0.968545	0.0441077	0.807441	0.999054	-0.210534	0.0698272	0.27854	0.505575	0.00268804	0.0348509	0.438782	8.22301e-05	0.00058839	-0.600792	0.000568475	0.00179583	-0.401636	0.000517419	0.00224568	1	3.38865	5.00157	0.38359	0.23904	8.83405	0.00265702	0.0106087	1	1
MF_0794	phenylacetylglutamate	-0.878601	1.79846e-11	1.73627e-10	-0.764786	1.39277e-15	3.98635e-14	0.621136	0.790655	0.242443	0.650884	-0.461511	0.00686234	0.149398	-0.272479	0.018028	0.192265	-0.0878748	0.626768	0.999054	-0.196039	0.0918672	0.323214	0.605122	0.000190977	0.0211302	0.674514	3.25463e-11	3.44665e-09	-0.815185	7.24562e-08	4.98982e-07	-0.666814	2.17473e-10	3.59849e-09	1	8.45784	7.26589	0.26249	0.227473	32.2215	7.26305e-05	0.00134324	1	1
MF_0795	4-ethylphenol glucuronide	-0.426791	0.0132505	0.0268387	-0.247405	0.0323551	0.0695011	0.282734	0.592841	0.42967	0.775162	-0.338068	0.0543225	0.293592	-0.142802	0.22163	0.545829	-0.254925	0.152216	0.830713	-0.156318	0.180483	0.447616	0.359868	0.0396801	0.124588	0.146894	0.208534	0.345598	-0.140155	0.46836	0.578727	-0.442132	0.000113253	0.000590811	0	2.50447	5.20499	0.309811	5.85139e-17	8.08387	0.0117251	0.0352397	1	0
MF_0796	1-palmitoyl-2-oleoyl-GPI (16:0/18:1)	0.235963	0.18617	0.266732	-0.0450071	0.701408	0.786022	0.777209	0.891073	0.718427	0.913343	0.109846	0.542834	0.78406	-0.0817225	0.485792	0.758781	0.153936	0.392378	0.999054	-0.0762243	0.515704	0.754324	-0.0274362	0.879534	0.939564	0.0218893	0.852127	0.899703	0.32163	0.0888705	0.147716	-0.0234361	0.846178	0.907905	0	0.95419	0.336775	0.907364	0.218459	1.05161	0.791971	0.895058	0	0
MF_0797	1-(1-enyl-palmitoyl)-2-linoleoyl-GPE (P-16:0/18:2)	0.292112	0.0990337	0.155474	0.288478	0.0120752	0.0293295	0.373843	0.645786	0.774627	0.950556	0.0579372	0.748772	0.896717	-0.0472336	0.687383	0.870319	-0.0210597	0.907394	0.999054	-0.154127	0.186746	0.453266	-0.416395	0.0159355	0.0694572	-0.227134	0.0500315	0.119332	0.212542	0.268323	0.373051	0.134993	0.261679	0.406928	0	0.837235	0.50808	1.55768	0.400275	0.537487	0.00686217	0.0226121	0	0
MF_0798	1-oleoyl-2-linoleoyl-GPE (18:1/18:2)	-0.465575	0.00632561	0.0139623	-0.22104	0.0566819	0.111159	0.491967	0.719832	0.970392	0.990562	-0.436203	0.0111579	0.172031	-0.0157707	0.893171	0.968545	-0.113488	0.529454	0.999054	-0.0682154	0.560891	0.780405	0.291761	0.0994592	0.229333	0.187605	0.107013	0.212223	-0.414324	0.025446	0.0511395	-0.122619	0.308336	0.461198	0	1.30249	0.70529	1.23109	0.935918	1.05799	0.428794	0.577	0	0
MF_0799	1-linoleoyl-GPA (18:2)	0.0665107	0.713059	0.774543	0.232807	0.0444297	0.0911843	0.14561	0.497899	0.303571	0.695926	0.016075	0.92925	0.970846	-0.0629064	0.591844	0.827905	-0.0454621	0.801644	0.999054	-0.196393	0.0912699	0.323214	-0.0460059	0.79932	0.901416	-0.0760115	0.516881	0.656327	-0.0550266	0.776788	0.839353	0.120293	0.317675	0.470956	0	0.654547	0.341814	0.99916	0.289699	0.655097	0.0295586	0.0720202	0	0
MF_0800	1-oleoyl-2-docosahexaenoyl-GPC (18:1/22:6)	0.0772123	0.669316	0.736319	-0.14643	0.209992	0.319513	0.275052	0.592841	0.000567809	0.0353712	-0.177008	0.32441	0.598522	-0.352564	0.00192035	0.0526304	0.130046	0.47071	0.999054	-0.356155	0.00171208	0.0490025	0.0349674	0.846813	0.920798	0.25066	0.0300769	0.0784519	0.216158	0.260072	0.363537	0.0956016	0.427735	0.579989	0	1.0168	0.294575	1.07746	0.283198	0.943699	0.552885	0.702504	0	0
MF_0801	1-linoleoyl-2-arachidonoyl-GPC (18:2/20:4n6)	0.548463	0.000950936	0.0024806	0.395863	0.000438975	0.00164849	0.571451	0.755837	0.408137	0.764993	0.0743471	0.680931	0.855719	0.0246992	0.833402	0.938732	0.268929	0.130192	0.817876	-0.0781028	0.505381	0.749577	-0.186366	0.299064	0.497478	-0.279063	0.0153278	0.045596	0.529552	0.00313522	0.00841215	0.384101	0.000943417	0.00375593	1	0.716989	0.264448	1.41599	0.346195	0.506351	0.000170956	0.00185175	0	0
MF_0802	1-myristoyl-2-arachidonoyl-GPC (14:0/20:4)	0.440174	0.0103628	0.0216695	0.324836	0.00446263	0.0123715	0.903479	0.950401	0.840315	0.951758	0.160416	0.372511	0.645711	0.0056105	0.961897	0.985758	0.35885	0.0402841	0.64764	0.00722694	0.950932	0.978656	-0.1867	0.298182	0.49681	-0.0947163	0.418913	0.57095	0.46774	0.0105088	0.0248358	0.452306	7.49633e-05	0.000409207	1	0.818572	0.596029	1.08498	0.649833	0.754459	0.322629	0.475041	0	0
MF_0803	1-(1-enyl-palmitoyl)-2-palmitoleoyl-GPC (P-16:0/16:1)	0.153409	0.39402	0.488037	-0.144937	0.214727	0.323484	0.839828	0.924886	0.164762	0.547463	-0.0266243	0.883074	0.955569	-0.212446	0.0672675	0.333288	0.0538192	0.766114	0.999054	-0.474307	1.71717e-05	0.00227311	-0.144208	0.423326	0.619398	0.17908	0.124224	0.240114	0.264526	0.165532	0.249263	-0.238891	0.0448184	0.0999214	0	1.19534	0.517842	1.06265	0.338957	1.12487	0.552885	0.702504	0	0
MF_0804	1-(1-enyl-palmitoyl)-2-palmitoyl-GPC (P-16:0/16:0)	0.456217	0.00761956	0.0165011	-0.0610526	0.602829	0.709329	0.0689088	0.416274	0.152247	0.526893	-0.0299733	0.868487	0.953397	-0.183295	0.115466	0.415955	0.0105298	0.953622	0.999054	-0.453377	4.41218e-05	0.00460648	-0.335257	0.0564871	0.158563	0.0777655	0.507226	0.647172	0.450109	0.014284	0.0320074	-0.166475	0.165275	0.286928	0	1.04801	0.348864	1.04	0.213166	1.0077	0.692379	0.813601	0	0
MF_0805	1-oleoyl-2-arachidonoyl-GPE (18:1/20:4)	-0.508843	0.00249502	0.00607866	-0.175513	0.132023	0.221222	0.340731	0.63419	0.991532	0.993412	-0.274246	0.122476	0.391801	0.00733979	0.950167	0.982643	0.0301736	0.867615	0.999054	0.0459474	0.695472	0.866793	0.318541	0.0708072	0.183724	0.207087	0.0746385	0.160982	-0.38818	0.0374473	0.0704609	0.0128794	0.915105	0.957589	0	1.14443	0.6177	0.386923	0.265871	2.95778	0.00402192	0.0148147	1	0
MF_0806	1-oleoyl-2-docosahexaenoyl-GPE (18:1/22:6)	-0.392714	0.0237796	0.045829	-0.200484	0.0845933	0.153136	0.312225	0.612008	0.457886	0.797535	-0.384127	0.0273136	0.244045	-0.133	0.255316	0.581577	-0.0320909	0.859284	0.999054	-0.059793	0.610345	0.817136	0.311167	0.0779596	0.195467	0.255641	0.0268523	0.0724525	-0.317743	0.0930191	0.153496	-0.002919	0.980725	0.988191	0	1.50684	0.634549	0.596683	0.404074	2.52537	0.00193544	0.0083608	1	0
MF_0807	1-(1-enyl-stearoyl)-2-linoleoyl-GPE (P-18:0/18:2)	0.378342	0.0299286	0.0555049	0.266003	0.0210723	0.0475811	0.0821805	0.430926	0.97462	0.990562	-0.0785333	0.663986	0.85099	-0.0075756	0.948568	0.981948	-0.0862444	0.633203	0.999054	-0.106754	0.361981	0.650829	-0.342451	0.0510785	0.148148	-0.215663	0.0631326	0.141948	0.340378	0.0708018	0.121897	0.129663	0.281156	0.431513	0	0.822586	0.43437	1.44882	0.296906	0.567764	0.00300514	0.0116997	0	0
MF_0808	1-linoleoyl-GPG (18:2)	0.486909	0.00405829	0.00931604	-0.0207195	0.859947	0.901668	0.272837	0.592841	0.949246	0.984596	0.257067	0.148684	0.412877	-0.0113822	0.92279	0.977074	0.317887	0.0714195	0.717579	0.170228	0.144252	0.404847	-0.0152955	0.932673	0.960947	0.0835772	0.475913	0.618395	0.440574	0.0167563	0.0362877	0.0183156	0.8795	0.932322	0	1.03114	0.640335	1.38346	0.562036	0.745338	0.0992601	0.185943	0	0
MF_0809	thioproline	0.259693	0.144435	0.215298	0.101963	0.384046	0.508381	0.0895551	0.441532	0.018037	0.187266	0.532486	0.001423	0.0998247	0.319756	0.00516631	0.0943297	0.490222	0.00377841	0.311625	0.399317	0.000386763	0.0195039	-0.261313	0.141857	0.295351	-0.163914	0.159956	0.284696	0.0362346	0.851969	0.894394	0.181217	0.130429	0.237512	0	0.874176	0.360973	1.05463	0.173938	0.828893	0.0176075	0.0482773	0	0
MF_0810	palmitoylcholine	0.132019	0.463947	0.556629	-0.157814	0.176297	0.279071	0.293264	0.592841	0.324001	0.706032	0.0766914	0.671422	0.853111	-0.178416	0.125647	0.426476	0.15661	0.384105	0.999054	-0.294279	0.0103849	0.101893	-0.0448348	0.804328	0.903342	0.175006	0.13316	0.251751	0.0610942	0.752895	0.823006	-0.159134	0.184988	0.310956	0	1.86205	1.79996	0.994678	0.540572	1.87201	0.262311	0.411718	0	0
MF_0811	mycophenolic acid	NA	NA	NA	NA	NA	NA	NA	NA	NA	NA	NA	NA	NA	NA	NA	NA	NA	NA	NA	NA	NA	NA	NA	NA	NA	NA	NA	NA	NA	NA	NA	NA	NA	NA	0	1	0	1	0	1	1	1	0	0
MF_0812	mycophenolic acid glucuronide	NA	NA	NA	NA	NA	NA	NA	NA	NA	NA	NA	NA	NA	NA	NA	NA	NA	NA	NA	NA	NA	NA	NA	NA	NA	NA	NA	NA	NA	NA	NA	NA	NA	NA	0	1	0	1	0	1	1	1	0	0
MF_0813	glycocholate glucuronide (1)	-0.232317	0.193263	0.274987	-0.315237	0.00587285	0.0157643	0.630319	0.792116	0.481638	0.807144	-0.213512	0.232846	0.507447	0.0144384	0.90215	0.970911	-0.00615952	0.972861	0.999451	0.0355564	0.762003	0.896719	0.519963	0.00192553	0.0327078	0.283984	0.0135441	0.041216	0.0420617	0.828488	0.8811	-0.214677	0.0722056	0.149347	0	0.958386	0.790715	0.719471	1.39549	1.33207	0.160271	0.279198	0	0
MF_0814	glycochenodeoxycholate glucuronide (1)	-0.24835	0.16344	0.240215	-0.132461	0.257266	0.373211	0.182185	0.522875	0.0196458	0.194439	0.0234447	0.896959	0.962158	0.176631	0.129539	0.431112	0.248558	0.163075	0.850789	0.219582	0.0583748	0.256863	0.392839	0.0237309	0.089795	0.159303	0.172201	0.297975	-0.037338	0.847512	0.891528	-0.065971	0.584646	0.713931	0	2.90892	3.22789	1.94926	1.2335	1.49232	0.947427	1	0	0
MF_0815	(S)-3-hydroxybutyrylcarnitine	-0.64639	4.82885e-05	0.00014758	-0.528421	1.1004e-06	7.3291e-06	0.293264	0.592841	0.121552	0.480311	-0.13848	0.442162	0.712564	-0.278133	0.0156867	0.174865	0.146081	0.417264	0.999054	-0.0484404	0.679824	0.860136	0.459222	0.0071814	0.0503594	0.503085	4.22326e-06	4.70783e-05	-0.612683	0.00041075	0.00133429	-0.310523	0.00839966	0.0261625	1	3.73153	3.15693	0.599308	0.239089	6.2264	7.6125e-05	0.00134324	1	1
MF_0816	glycosyl-N-palmitoyl-sphingosine (d18:1/16:0)	0.360963	0.0390387	0.0697698	-0.297923	0.0094318	0.0237328	0.0355554	0.343259	0.0959237	0.447503	-0.107	0.553402	0.792876	-0.174509	0.134282	0.43621	-0.0780545	0.665916	0.999054	-0.334616	0.00334326	0.0610433	-0.307821	0.0813838	0.202417	0.158634	0.174033	0.300164	0.403209	0.0300935	0.0587648	-0.397579	0.000596305	0.00255663	0	1.21453	0.38794	0.922316	0.211318	1.31683	0.0558501	0.119336	0	0
MF_0817	methylsuccinoylcarnitine	-0.853606	2.73289e-10	1.96047e-09	-0.555241	2.34049e-07	1.78315e-06	0.183187	0.524189	0.951758	0.986215	-0.252381	0.15649	0.425228	-0.206869	0.0749509	0.350648	-0.105809	0.557851	0.999054	-0.0985511	0.40024	0.682622	0.40852	0.0182595	0.0747468	0.387191	0.000599708	0.003098	-0.819863	5.27977e-08	3.73562e-07	-0.576293	1.44868e-07	1.48947e-06	1	2.97526	3.73796	0.34982	0.299764	8.5051	0.00205426	0.00881319	1	1
MF_0818	catechol glucuronide	-0.786771	5.66656e-08	2.57972e-07	-0.063839	0.586351	0.696909	0.630319	0.792116	0.81347	0.951146	-0.397879	0.0218418	0.214882	-0.11282	0.335186	0.648082	-0.172751	0.336367	0.999054	-0.0959084	0.413055	0.693225	0.527646	0.00160165	0.0318173	0.114865	0.326441	0.476172	-0.683965	4.29953e-05	0.00016389	-0.0217209	0.857312	0.917065	0	0.619656	0.744893	0.346867	0.237343	1.78644	0.264271	0.414202	0	0
MF_0819	furaneol sulfate	-0.876326	2.35941e-11	2.23603e-10	-0.442684	6.98145e-05	0.000300543	0.89751	0.950401	0.56587	0.857305	-0.434153	0.0115882	0.173892	-0.00916574	0.937791	0.981948	-0.251562	0.157885	0.849454	-0.0371272	0.75182	0.892387	0.479776	0.0047222	0.0431684	0.258546	0.0251106	0.0692422	-0.886524	1.56033e-10	2.20797e-09	-0.487218	1.64044e-05	0.000107236	1	3.54124	4.7551	0.683649	0.365966	5.17992	0.0249273	0.0636719	0	0
MF_0820	ascorbic acid 2-sulfate	-0.937834	8.55657e-16	2.85127e-14	-0.549104	3.3755e-07	2.4824e-06	0.627626	0.790655	0.146265	0.521532	-0.382955	0.0278278	0.244045	-0.261486	0.0234461	0.214047	-0.142069	0.430305	0.999054	-0.212768	0.0668437	0.273064	0.414555	0.0164552	0.0711221	0.380986	0.000745828	0.00374328	-0.924808	7.60708e-13	2.38125e-11	-0.629087	4.21971e-09	5.51688e-08	1	2.4725	2.00297	0.680055	0.26183	3.63574	0.00457775	0.0158986	1	1
MF_0821	oleoylcholine	0.0611631	0.735269	0.792006	-0.173617	0.136315	0.227335	0.656574	0.806469	0.372751	0.735331	0.0576023	0.750177	0.896717	-0.167148	0.151763	0.46851	0.174494	0.331438	0.999054	-0.297507	0.00953668	0.0980519	0.0118779	0.947693	0.967358	0.200995	0.083786	0.177104	0.0249575	0.897747	0.930163	-0.110371	0.359509	0.511721	0	1.93529	2.25651	0.888322	0.51205	2.17859	0.262176	0.411718	0	0
MF_0822	arachidonoylcholine	0.143382	0.426011	0.519563	-0.14998	0.199026	0.30502	0.59924	0.771839	0.807254	0.951146	0.149866	0.405162	0.675733	-0.0948325	0.418339	0.7076	0.225974	0.206051	0.915894	-0.179175	0.124021	0.380691	0.00736094	0.967571	0.977985	0.151776	0.19364	0.323957	0.070172	0.717567	0.800483	-0.11987	0.31939	0.472394	0	1.31448	1.02564	0.868381	0.53255	1.51372	0.291285	0.439139	0	0
MF_0823	docosahexaenoylcholine	0.143717	0.424922	0.518847	-0.189376	0.103683	0.181788	0.19583	0.526308	0.23608	0.648619	0.0410249	0.820674	0.926152	-0.206464	0.0755353	0.350648	0.128029	0.477676	0.999054	-0.300723	0.00875246	0.0961519	-0.0118779	0.947693	0.967358	0.19573	0.0923896	0.189085	0.0767112	0.692463	0.779209	-0.172873	0.149395	0.262369	0	1.28786	0.920597	0.864114	0.572716	1.49038	0.305393	0.45681	0	0
MF_0824	dihomo-linolenoyl-choline	0.117745	0.51402	0.602021	-0.192787	0.0974944	0.172653	0.36268	0.645786	0.482199	0.807144	-0.0924251	0.608954	0.823364	-0.127403	0.276042	0.606491	0.0441619	0.807209	0.999054	-0.0566113	0.629507	0.827414	0.0209293	0.907965	0.956093	0.281925	0.0142674	0.0428022	0.138858	0.472528	0.582483	-0.148296	0.217121	0.353741	0	1.14127	1.32886	0.53435	0.343047	2.13581	0.313399	0.46711	0	0
MF_0825	caffeic acid sulfate	-0.91058	1.97722e-13	2.9601e-12	-0.144633	0.2157	0.324009	0.252891	0.581242	0.898532	0.965484	-0.233262	0.191407	0.45847	0.0415653	0.723284	0.886229	-0.0491329	0.785985	0.999054	-0.112902	0.334833	0.624275	0.441083	0.0101877	0.0563924	0.146172	0.210803	0.347727	-0.926427	5.72563e-13	1.84831e-11	-0.12644	0.293391	0.44641	0	2.09316	2.29541	4.2181	6.64076	0.496233	0.692297	0.813601	0	0
MF_0826	1-linoleoyl-2-linolenoyl-GPC (18:2/18:3)	0.209225	0.242585	0.333232	0.126259	0.280412	0.399134	0.124524	0.472916	0.361764	0.726519	-0.0102144	0.955011	0.981698	-0.113022	0.334317	0.648082	0.146749	0.415112	0.999054	-0.309877	0.00682061	0.0858276	-0.265496	0.135359	0.287118	0.00841132	0.942903	0.957001	-0.0614512	0.751496	0.822347	0.239835	0.0439552	0.0991421	0	0.777048	0.6405	1.64441	0.571528	0.472537	0.00242015	0.00976991	1	0
MF_0827	1-palmitoleoyl-2-linolenoyl-GPC (16:1/18:3)	0.423817	0.0139766	0.028144	0.158138	0.1754	0.278067	0.156783	0.497899	0.0352863	0.272382	0.0390481	0.829185	0.93103	-0.190232	0.102102	0.402903	0.141853	0.431013	0.999054	-0.276973	0.0161443	0.12389	-0.258351	0.146595	0.299834	0.0388973	0.740397	0.81675	0.346372	0.0656698	0.114589	0.280141	0.0179718	0.0490518	0	0.812442	0.462413	1.16335	0.55001	0.698365	0.146881	0.259593	0	0
MF_0828	hexadecadienoate (16:2n6)	0.0608289	0.736665	0.792494	-0.0208535	0.859051	0.90162	0.808365	0.906668	0.0450383	0.299972	0.04069	0.822115	0.926152	-0.161622	0.165958	0.4836	0.269263	0.129697	0.817876	0.163503	0.161022	0.425243	-0.05688	0.753212	0.86935	0.0473083	0.686914	0.779681	0.0903673	0.641078	0.735815	0.0915495	0.447665	0.595574	0	1.24405	0.833074	1.14248	0.797768	1.08891	0.644392	0.782425	0	0
MF_0829	1-eicosapentaenoylglycerol (20:5)	0.198864	0.267231	0.357114	-0.165495	0.155909	0.252092	0.0895551	0.441532	0.823764	0.951758	-0.109679	0.543453	0.78406	-0.138586	0.235715	0.557799	0.055992	0.756949	0.999054	0.0227342	0.846487	0.935731	-0.136177	0.449861	0.64453	0.111001	0.343085	0.494323	0.146202	0.449189	0.560401	-0.0923511	0.443682	0.593085	0	1.12898	0.400493	1.03221	0.309144	1.09375	0.391337	0.543994	0	0
MF_0830	palmitoleoylcarnitine (C16:1)	-0.0641711	0.722749	0.782599	-0.414964	0.000214142	0.00086556	0.777209	0.891073	0.040686	0.281611	0.00803752	0.964592	0.981698	-0.288756	0.0119892	0.153707	0.226642	0.204677	0.915894	-0.0360209	0.758988	0.896659	0.142367	0.429328	0.622574	0.369073	0.00112027	0.00520337	0.0100949	0.958551	0.977476	-0.195898	0.101573	0.19505	0	1.66813	0.896141	0.852059	0.362207	1.95776	0.0122228	0.035375	0	0
MF_0831	pimeloylcarnitine/3-methyladipoylcarnitine (C7-DC)	-0.851604	3.32421e-10	2.25915e-09	-0.642229	5.28591e-10	6.43422e-09	0.0974534	0.441532	0.234206	0.648619	-0.0805427	0.65591	0.85099	-0.236139	0.0413884	0.284612	0	1	1	-0.295815	0.00997343	0.100589	0.262317	0.140277	0.293332	0.34693	0.00229338	0.00937717	-0.857712	2.77113e-09	2.70054e-08	-0.743508	1.11435e-13	3.02589e-12	1	8.15672	8.90677	1.04435	0.775669	7.81036	0.00155069	0.00734396	1	1
MF_0832	4-hydroxyphenylacetylglutamine	-0.882019	1.18405e-11	1.21102e-10	-0.80093	6.3291e-18	2.57789e-16	0.14561	0.497899	0.663709	0.896519	-0.278132	0.117058	0.387845	-0.158868	0.17339	0.496269	0.0153769	0.932315	0.999054	-0.159271	0.172287	0.437331	0.569636	0.000539894	0.0235819	0.657909	1.42386e-10	1.07705e-08	-0.857194	2.90106e-09	2.80075e-08	-0.721457	1.27188e-12	2.86578e-11	1	11.6755	7.96743	0.602884	0.396219	19.366	7.6125e-05	0.00134324	1	1
MF_0833	2,3-dihydroxy-2-methylbutyrate	-0.857048	1.93777e-10	1.42979e-09	-0.562672	1.48751e-07	1.17557e-06	0.0625249	0.411662	0.523511	0.826226	-0.173096	0.335387	0.611032	0.058507	0.618059	0.841292	-0.019923	0.912372	0.999054	-0.00987023	0.933021	0.967478	0.431839	0.0120905	0.0609245	0.359925	0.00151546	0.00688785	-0.843933	8.85737e-09	7.49972e-08	-0.558564	4.15158e-07	3.82306e-06	1	6.12562	8.0352	0.471189	0.495272	13.0004	0.00150354	0.00734396	1	1
MF_0834	2'-O-methylcytidine	0.111297	0.537486	0.626662	-0.146231	0.210616	0.320003	0.491967	0.719832	0.770568	0.949978	0.176993	0.324452	0.598522	0.0471556	0.687872	0.870319	0.142738	0.428116	0.999054	-0.119089	0.308847	0.593528	-0.0160602	0.929315	0.960947	0.256661	0.0262298	0.071407	0.0530071	0.784786	0.844462	0.116282	0.334194	0.48767	0	1.09959	0.541947	1.24021	0.497603	0.886614	0.428794	0.577	0	0
MF_0835	2'-O-methyluridine	-0.113636	0.528913	0.618763	-0.347513	0.00225197	0.0067751	0.331975	0.619008	0.14923	0.52346	0.112358	0.53359	0.781582	-0.100854	0.389264	0.689348	0.0606719	0.73732	0.999054	-0.228653	0.0484772	0.23283	0.250272	0.160099	0.320508	0.344838	0.00244764	0.00985573	-0.135429	0.483639	0.591241	-0.206238	0.0844279	0.169336	0	1.26053	0.462261	1.20634	0.584511	1.04492	0.509651	0.660615	0	0
MF_0836	naringenin 7-glucuronide	-0.0518698	0.774363	0.823807	-0.200651	0.0843284	0.152917	0.199426	0.526308	0.653971	0.894127	0.415793	0.016104	0.191328	0.0140158	0.905	0.971022	0.180395	0.315086	0.999054	0.0211497	0.85707	0.939621	-0.225112	0.207832	0.389639	0.152683	0.190959	0.321617	-0.193274	0.315117	0.423297	-0.0367972	0.760626	0.853369	0	0.488877	0.744562	1.31476	3.61738	0.371838	0.380414	0.539783	0	0
MF_0837	gamma-glutamyl-alpha-lysine	0.0785428	0.663948	0.731192	-0.0659459	0.574028	0.684567	0.15713	0.497899	0.121552	0.480311	0.00619559	0.972703	0.986594	0.269219	0.0195099	0.195012	0.130537	0.469024	0.999054	0.150272	0.198144	0.466274	-0.159097	0.376506	0.571117	0.0914713	0.435098	0.583252	0.107751	0.577968	0.67615	0.205741	0.0851961	0.170553	0	0.905505	0.377568	1.12581	0.372923	0.804312	0.129374	0.233556	0	0
MF_0838	linoleoyl-arachidonoyl-glycerol (18:2/20:4) [1]	0.205499	0.251267	0.342425	0.109135	0.351309	0.473931	0.453208	0.704006	0.0783336	0.406688	0.13176	0.464831	0.733084	0.124446	0.287433	0.612161	0.280554	0.113771	0.817876	0.344271	0.002491	0.0568385	-0.0658614	0.715744	0.842752	-0.107955	0.356572	0.507722	0.126173	0.51428	0.621346	0.267793	0.0239566	0.0608394	0	1.06064	0.717578	0.789715	0.428247	1.34307	0.448151	0.600829	0	0
MF_0839	linoleoyl-arachidonoyl-glycerol (18:2/20:4) [2]	0.237988	0.18231	0.261928	0.152717	0.190859	0.296799	0.517751	0.734716	0.218641	0.630901	0.0632171	0.726713	0.88317	0.129469	0.268265	0.598534	0.244881	0.169594	0.868657	0.328257	0.00403811	0.0678788	-0.048352	0.789309	0.895106	-0.160868	0.167969	0.294283	0.250698	0.189611	0.279014	0.268765	0.0234312	0.0599363	0	1.12204	0.899176	0.882851	0.523053	1.27093	0.644392	0.782425	0	0
MF_0840	linoleoyl-linolenoyl-glycerol (18:2/18:3) [1]	0.0711735	0.69388	0.756893	0.0196659	0.867002	0.905827	0.621136	0.790655	0.325489	0.707787	0.117553	0.514712	0.768938	0.124018	0.289105	0.612323	0.276567	0.119218	0.817876	0.0719891	0.539367	0.767242	-0.0150002	0.93397	0.960947	-0.203069	0.0805771	0.172039	-0.0969941	0.616698	0.714982	-0.0300272	0.803687	0.87924	0	0.824911	0.852047	0.918392	0.78265	0.898213	0.565794	0.718072	0	0
MF_0841	linoleoyl-linolenoyl-glycerol (18:2/18:3) [2]	0.0202576	0.910906	0.928891	0.12658	0.27918	0.398189	0.624127	0.790655	0.397656	0.757225	0.0795019	0.660088	0.85099	0.114947	0.326094	0.648082	0.301551	0.0881117	0.790412	0.0681873	0.561053	0.780405	-0.0373484	0.836518	0.915225	-0.246427	0.0330677	0.0854114	-0.114761	0.553324	0.653239	0.113869	0.344389	0.498917	0	0.973806	1.15651	0.713964	0.525079	1.36394	0.788681	0.895058	0	0
MF_0842	linoleoyl-docosahexaenoyl-glycerol (18:2/22:6) [1]	0.0592569	0.743239	0.798093	-0.0108536	0.926365	0.943289	0.292456	0.592841	0.726369	0.915747	-0.0867159	0.631339	0.842601	0.146259	0.210531	0.527073	0.223004	0.212235	0.922844	0.124893	0.285688	0.563397	0.119481	0.507794	0.695691	-0.136767	0.241982	0.386514	0.0960447	0.620167	0.718197	0.0942257	0.434445	0.58534	0	1.42282	1.25378	0.98589	0.634866	1.44318	0.509651	0.660615	0	0
MF_0843	linoleoyl-docosahexaenoyl-glycerol (18:2/22:6) [2]	0.147305	0.413327	0.50769	0.0492607	0.674705	0.766644	0.256908	0.581242	0.27007	0.677743	-0.0810131	0.654025	0.85099	0.197565	0.089316	0.378028	0.219655	0.219358	0.93508	0.244509	0.0345029	0.185657	0.143109	0.426905	0.622574	-0.212996	0.0665457	0.147431	0.114937	0.552713	0.653239	0.136503	0.256331	0.399786	0	1.35759	1.36038	0.956081	0.554901	1.41995	0.597843	0.741543	0	0
MF_0844	oleoyl-arachidonoyl-glycerol (18:1/20:4) [1]	0.374416	0.0318171	0.0585866	0.143784	0.218435	0.325807	0.59752	0.771839	0.0472695	0.305803	0.155956	0.38612	0.657103	0.129307	0.26887	0.598534	0.154158	0.391688	0.999054	0.304037	0.00800384	0.0911405	-0.120011	0.505898	0.694937	-0.106956	0.361068	0.509828	0.323993	0.0864172	0.144448	0.299895	0.0110574	0.0327088	0	1.20429	1.1239	0.617618	0.393728	1.9499	0.186002	0.30991	0	0
MF_0845	oleoyl-arachidonoyl-glycerol (18:1/20:4) [2]	0.309006	0.0801581	0.129178	0.0574193	0.624617	0.726092	0.570806	0.755837	0.188451	0.572023	0.0139215	0.938709	0.971735	0.080609	0.491774	0.759239	0.118701	0.510586	0.999054	0.299719	0.00899092	0.0961519	-0.0465857	0.796843	0.899605	-0.0230027	0.844697	0.895429	0.335056	0.0756131	0.128468	0.209475	0.0795604	0.161717	0	1.33334	1.19744	0.574486	0.409982	2.32093	0.0601401	0.127754	0	0
MF_0846	linoleoyl-linoleoyl-glycerol (18:2/18:2) [1]	0.128008	0.477751	0.568567	-0.0282432	0.809917	0.864339	0.225253	0.552699	0.722329	0.915747	0.0329873	0.855394	0.946062	0.0868277	0.458863	0.744693	0.270767	0.127485	0.817876	0.221587	0.0560573	0.250484	-0.12798	0.477848	0.669765	-0.207111	0.0746038	0.160982	0.0112966	0.953621	0.976304	0.0307791	0.798873	0.876285	0	1.03746	0.635749	0.994368	0.498059	1.04333	0.843147	0.931768	0	0
MF_0847	linoleoyl-linoleoyl-glycerol (18:2/18:2) [2]	0.0741979	0.681538	0.746584	-0.0356188	0.761598	0.829766	0.241094	0.56991	0.694781	0.906124	-0.0154053	0.932191	0.970846	0.111498	0.340916	0.649679	0.257229	0.148419	0.830713	0.249102	0.0311501	0.173954	-0.120117	0.505519	0.694937	-0.195638	0.0925469	0.189085	0.00630404	0.974109	0.986524	-0.0475918	0.693491	0.801755	0	1.19252	0.738744	1.02568	0.391129	1.16266	0.791971	0.895058	0	0
MF_0848	perfluorooctanesulfonate (PFOS)	0.359626	0.0398232	0.0709265	-0.00489331	0.966765	0.973198	0.114915	0.465518	0.091766	0.438479	0.361521	0.0387146	0.265492	0.104777	0.370991	0.674599	0.174829	0.330498	0.999054	0.0190205	0.871329	0.94446	-0.0558762	0.757436	0.872276	0.107056	0.360618	0.509828	0.467848	0.0104886	0.0248358	0.362071	0.00191757	0.0072011	1	0.747022	0.524712	1.55533	1.19389	0.480297	0.0750224	0.15115	0	0
MF_0849	N-palmitoyl-sphingadienine (d18:2/16:0)	0.254679	0.152626	0.226526	-0.0528592	0.652422	0.750179	0.00676259	0.174644	0.0138821	0.159794	-0.302579	0.0869803	0.337292	-0.240682	0.0375218	0.279783	-0.144075	0.423757	0.999054	-0.204431	0.0785225	0.29794	-0.164116	0.361437	0.558094	0.0206369	0.8605	0.903141	0.32156	0.0889441	0.147716	-0.0426994	0.723664	0.825096	0	1.0833	0.496716	0.86075	0.186214	1.25855	0.391337	0.543994	0	0
MF_0850	lactosyl-N-nervonoyl-sphingosine (d18:1/24:1)	0.518048	0.00201464	0.00494328	-0.00620204	0.957884	0.968862	0.0821805	0.430926	0.11408	0.474842	0.082887	0.646536	0.847552	-0.282798	0.0139566	0.165263	0.0182183	0.919845	0.999054	-0.49596	6.04843e-06	0.00128106	-0.346801	0.0480136	0.142934	0.0737241	0.52961	0.668482	0.451744	0.0138922	0.031197	-0.136981	0.254655	0.398346	0	0.994377	0.591734	1.13867	0.224104	0.873277	0.0750224	0.15115	0	0
MF_0851	N-behenoyl-sphingadienine (d18:2/22:0)	0.169174	0.346619	0.436655	0.394053	0.000468843	0.00173603	0.114794	0.465518	0.41411	0.768149	-0.136181	0.449849	0.718228	0.200355	0.0847977	0.375168	-0.0504932	0.780202	0.999054	0.0786682	0.502294	0.746044	-0.237804	0.182657	0.355631	-0.442817	6.94231e-05	0.000510549	0.0905249	0.640493	0.735815	0.224166	0.0602003	0.129577	0	0.634294	0.350781	1.17966	0.446215	0.537693	0.0146991	0.041339	0	0
MF_0852	glycosyl-N-behenoyl-sphingadienine (d18:2/22:0)	0.53096	0.00147733	0.0037404	0.248284	0.0317265	0.0682893	0.00360654	0.136778	0.136135	0.512372	-0.137068	0.446875	0.716804	-0.0712312	0.543657	0.798225	-0.139239	0.439638	0.999054	-0.299822	0.00896615	0.0961519	-0.356701	0.0415839	0.128227	-0.202264	0.0818118	0.173625	0.567836	0.00131357	0.00376921	0.164786	0.169668	0.291751	0	0.658313	0.438385	1.15592	0.537331	0.569515	0.0346518	0.0820073	0	0
MF_0853	2-hydroxynervonate	0.0942513	0.601865	0.678741	-0.214168	0.0650277	0.124754	0.491967	0.719832	0.734345	0.919233	0.198761	0.267482	0.544988	-0.0912917	0.436004	0.724848	0.275113	0.121252	0.817876	0.084689	0.470043	0.725404	0.0423254	0.815086	0.908109	0.285259	0.0131125	0.0401335	0.0805728	0.677784	0.76603	0.036076	0.765182	0.853517	0	1.27555	0.438669	0.904187	0.262609	1.41071	0.0249682	0.0636719	0	0
MF_0854	N-palmitoylserine	0.18267	0.308919	0.399891	-0.19556	0.0926795	0.164954	0.425213	0.683118	0.00395196	0.0775884	-0.169825	0.34474	0.620579	0.123747	0.290169	0.613352	-0.0979447	0.587638	0.999054	-0.0143432	0.902792	0.953234	0.114924	0.524224	0.710304	0.201968	0.0822686	0.174245	0.183344	0.34109	0.449995	-0.0896371	0.457247	0.605281	0	0.669039	0.513653	0.549773	0.401624	1.21694	0.672473	0.806672	0	0
MF_0855	N-oleoylserine	0.388414	0.025499	0.0485987	-0.405398	0.000308433	0.00119208	0.109893	0.465518	0.432986	0.775859	0.129477	0.47267	0.739797	-0.23724	0.0404219	0.279783	0.037119	0.837509	0.999054	-0.0713967	0.542719	0.767242	0.0237509	0.89562	0.946956	0.483154	1.13077e-05	0.000110878	0.361044	0.0543261	0.0984541	-0.161882	0.177418	0.301583	0	1.2764	0.686303	0.809614	0.42429	1.57655	0.0510942	0.112696	0	0
MF_0856	ceramide (d16:1/24:1, d18:1/22:1)	0.0245715	0.892035	0.915976	0.0739223	0.5285	0.646284	0.683939	0.823096	0.186749	0.572023	-0.0659368	0.715432	0.878765	0.199571	0.0860491	0.378028	0.169672	0.34518	0.999054	0.280095	0.0149378	0.120756	-0.024514	0.892286	0.946944	-0.1673	0.151384	0.276183	0.0101411	0.958361	0.977476	0.101585	0.399249	0.551211	0	1.13126	0.776549	0.855779	0.479042	1.32191	0.55176	0.702504	0	0
MF_0857	ceramide (d18:1/14:0, d16:1/16:0)	0.128725	0.475266	0.566917	0.215783	0.0629821	0.12149	0.564199	0.755837	0.165951	0.547463	0.0830891	0.64573	0.847552	-0.0183516	0.875818	0.959746	0.196356	0.273433	0.977357	-0.00378833	0.974267	0.988447	-0.0640918	0.723078	0.844088	-0.208268	0.0729602	0.159139	0.0737522	0.703785	0.78937	0.109802	0.362009	0.51321	0	1.20176	0.69502	1.02561	0.479704	1.17175	0.791395	0.895058	0	0
MF_0858	ceramide (d18:2/24:1, d18:1/24:2)	0.35361	0.0435124	0.0761835	-0.226616	0.0505705	0.100289	0.19583	0.526308	0.331876	0.708811	-0.0185868	0.918229	0.970846	-0.0789605	0.500702	0.76404	0.0681932	0.706118	0.999054	-0.0320662	0.78477	0.909269	-0.269344	0.129577	0.279184	0.121296	0.299902	0.445436	0.444291	0.0157536	0.0344047	-0.188538	0.115347	0.216966	0	1.14883	0.41512	0.860303	0.30221	1.33538	0.0992601	0.185943	0	0
MF_0859	glycosyl ceramide (d18:2/24:1, d18:1/24:2)	0.463235	0.00663005	0.0145103	-0.280605	0.0147481	0.0349401	0.0753063	0.422779	0.36736	0.731268	0.00820497	0.963854	0.981698	-0.188669	0.105002	0.402903	-0.0812302	0.653155	0.999054	-0.345708	0.00238238	0.0568385	-0.421414	0.0145874	0.0660913	0.159478	0.171723	0.297635	0.47007	0.0100793	0.0239906	-0.29897	0.01132	0.0333924	0	1.10397	0.447991	0.946972	0.303747	1.16579	0.428794	0.577	0	0
MF_0860	glycosyl-N-(2-hydroxynervonoyl)-sphingosine (d18:1/24:1(2OH))	0.0755549	0.676026	0.742181	-0.277362	0.0159897	0.0374625	0.626005	0.790655	0.0815249	0.417401	-0.126515	0.482944	0.745963	-0.361432	0.00144274	0.0462988	0.254579	0.152793	0.830713	-0.188879	0.104608	0.350777	0.317003	0.0722544	0.186132	0.347842	0.00222888	0.00922026	0.140862	0.466097	0.576621	0.00561195	0.962953	0.978663	0	0.960192	0.410821	0.442654	0.443469	2.16917	0.0180652	0.0494082	1	0
MF_0861	ceramide (d18:1/20:0, d16:1/22:0, d20:1/18:0)	0.13631	0.449414	0.543612	0.180413	0.1214	0.207026	0.670988	0.821403	0.345068	0.716923	-0.00703872	0.96899	0.984234	0.258357	0.0252211	0.217597	0.226664	0.204631	0.915894	0.152766	0.190716	0.453266	-0.0705735	0.696338	0.834474	-0.339477	0.00288622	0.0113204	0.0551219	0.776411	0.839353	0.0929247	0.440844	0.590954	0	0.788847	0.512274	0.923957	0.382308	0.85377	0.467754	0.616453	0	0
MF_0862	stearoylcholine	0.172126	0.338146	0.430178	-0.280187	0.0149035	0.0351511	0.19583	0.526308	0.471303	0.806316	0.0468856	0.795563	0.913285	-0.164322	0.158904	0.47441	0.11282	0.531898	0.999054	-0.243495	0.0352822	0.18808	-0.0941866	0.602116	0.770739	0.283055	0.0138665	0.041956	0.0511454	0.792178	0.850644	-0.249055	0.0362201	0.0852379	0	1.24286	1.34091	0.683308	0.628161	1.81889	0.421356	0.577	0	0
MF_0863	linoleoylcholine	0.123663	0.492941	0.582618	-0.0958755	0.413216	0.533653	0.257705	0.581242	0.21274	0.624077	0.0879104	0.626628	0.838117	-0.160676	0.168483	0.487497	0.142738	0.428116	0.999054	-0.326346	0.00427065	0.0706659	-0.082476	0.648175	0.803799	0.0556916	0.635093	0.743986	0.0286021	0.88291	0.919401	-0.192356	0.108033	0.205767	0	1.62639	1.77222	1.06844	0.463281	1.52221	0.468257	0.616453	0	0
MF_0864	1-cerotoyl-GPC (26:0)	-0.0368198	0.838801	0.875234	0.257055	0.0259926	0.0573462	0.933971	0.960675	0.712646	0.911307	-0.0318317	0.86041	0.949443	-0.00831285	0.94357	0.981948	-0.0146447	0.935531	0.999054	-0.338889	0.00293839	0.0568385	-0.0114008	0.949791	0.967699	-0.135312	0.247072	0.391558	0.0486127	0.802263	0.859686	0.250105	0.0354155	0.084092	0	0.503879	0.359486	0.935846	0.434339	0.538421	0.0281141	0.0713615	0	0
MF_0865	pyridostigmine	NA	NA	NA	NA	NA	NA	NA	NA	NA	NA	NA	NA	NA	NA	NA	NA	NA	NA	NA	NA	NA	NA	NA	NA	NA	NA	NA	NA	NA	NA	NA	NA	NA	NA	0	1	0	1	0	1	1	1	0	0
MF_0866	nisinate (24:6n3)	0.316001	0.0732104	0.119097	0.138272	0.236789	0.346832	0.0410896	0.368961	0.770457	0.949978	0.199958	0.264554	0.544988	0.037213	0.751266	0.906139	-0.0689006	0.703206	0.999054	0.162352	0.16403	0.428909	-0.249605	0.161252	0.322191	-0.073241	0.532318	0.671101	0.0481876	0.803958	0.86061	0.175484	0.143251	0.254963	0	1.12342	1.29733	0.336092	0.374915	3.34261	0.182995	0.30991	0	0
MF_0867	sphingomyelin (d18:0/20:0, d16:0/22:0)	0.201203	0.261528	0.352227	0.24862	0.0314884	0.0679149	0.331975	0.619008	0.0281505	0.244356	-0.0817148	0.651216	0.85045	-0.217386	0.0610042	0.327936	0.217115	0.224869	0.936652	0.027286	0.816245	0.921538	-0.118946	0.509707	0.697388	-0.175855	0.131259	0.250006	0.248631	0.193409	0.282591	0.238987	0.0447298	0.0999214	0	0.989294	0.59072	1.09736	0.380215	0.901524	0.597843	0.741543	0	0
MF_0868	sphingomyelin (d18:1/19:0, d19:1/18:0)	0.39639	0.0223865	0.0433869	0.179061	0.124264	0.211568	0.0574512	0.395647	0.0165447	0.179764	-0.205124	0.25215	0.531574	-0.107568	0.358312	0.663377	0.0366037	0.839735	0.999054	0.00977345	0.933676	0.967478	-0.0801339	0.65755	0.811528	-0.13821	0.237	0.380356	0.520652	0.00378402	0.00997166	0.189124	0.1142	0.215961	0	1.10041	0.605125	1.35499	0.378913	0.812119	0.0864573	0.167406	0	0
MF_0869	sphingomyelin (d18:2/18:1)	-0.134024	0.457126	0.551005	-0.0764154	0.51465	0.634475	0.00968025	0.188674	0.000524831	0.0353712	-0.541528	0.00113551	0.0902294	-0.330179	0.00381562	0.0785285	-0.20692	0.247932	0.96251	-0.418352	0.000187693	0.0132511	0.017064	0.924909	0.960947	0.0821064	0.483738	0.623969	-0.00818072	0.966405	0.981609	-0.154959	0.196933	0.325355	0	1.10866	0.392624	1.07228	0.24868	1.03392	0.741634	0.853152	0	0
MF_0870	sphingomyelin (d18:2/24:2)	0.355949	0.0420464	0.074246	-0.372575	0.000995587	0.00334707	0.0108771	0.190441	0.0357517	0.272382	-0.176826	0.324917	0.598522	-0.287218	0.0124725	0.153707	-0.134381	0.455918	0.999054	-0.234065	0.0432606	0.217123	-0.217984	0.222973	0.409388	0.271112	0.0186371	0.0534871	0.343162	0.0683808	0.118321	-0.275444	0.0200773	0.053331	0	1.13238	0.493216	1.00503	0.285665	1.12671	0.468257	0.616453	0	0
MF_0871	sphingomyelin (d18:2/21:0, d16:2/23:0)	0.349628	0.0461013	0.0797699	0.049872	0.670899	0.764161	0.00259759	0.114794	0.00032438	0.0264245	-0.269866	0.128807	0.392557	-0.337741	0.00304262	0.0716031	-0.053155	0.768921	0.999054	-0.12586	0.281947	0.560191	-0.0225029	0.901077	0.951751	0.0763565	0.514974	0.655478	0.489095	0.00709182	0.0176102	0.18198	0.128791	0.235154	0	0.981326	0.455511	1.10312	0.256485	0.889594	0.187249	0.30991	0	0
MF_0872	sphingomyelin (d18:2/23:1)	0.331885	0.0591739	0.099393	-0.298777	0.00921996	0.023303	0.0753063	0.422779	0.00136177	0.0555098	-0.164769	0.359502	0.631573	-0.26835	0.0199218	0.19717	-0.0275781	0.878915	0.999054	-0.213266	0.0661931	0.272757	-0.100042	0.579627	0.752204	0.305369	0.0077191	0.0258688	0.412029	0.0263541	0.0524543	-0.169209	0.158343	0.275798	0	1.3007	0.810799	1.11061	0.319677	1.17116	0.692379	0.813601	0	0
MF_0873	sphingomyelin (d18:1/25:0, d19:0/24:1, d20:1/23:0, d19:1/24:0)	0.049131	0.785993	0.833604	0.359232	0.00155001	0.00491454	0.59924	0.771839	0.426406	0.771905	-0.00837242	0.963117	0.981698	0.0586967	0.616919	0.841292	0.183019	0.307982	0.99732	-0.0334602	0.775655	0.90365	-0.195232	0.276242	0.474806	-0.306878	0.00740745	0.0249031	0.154313	0.424143	0.538256	0.197997	0.0978896	0.189516	0	1.01387	0.911302	1.84041	0.935812	0.550891	0.0348568	0.0820073	0	0
MF_0874	sphingomyelin (d17:2/16:0, d18:2/15:0)	0.36008	0.039555	0.0705705	-0.0336842	0.774192	0.840892	0.00079022	0.0627921	0.00379043	0.0775884	-0.38258	0.0279937	0.244045	-0.219351	0.0586479	0.32348	-0.0750711	0.677989	0.999054	-0.0872355	0.456748	0.717299	0.0257719	0.886793	0.942446	0.0300729	0.797856	0.861294	0.518797	0.00393284	0.0102851	-0.00808447	0.946651	0.973406	0	1.12559	0.441216	1.18291	0.29531	0.951548	0.428794	0.577	0	0
MF_0875	dexlansoprazole	NA	NA	NA	-0.307852	0.00721215	0.018674	NA	NA	0.532181	0.833697	NA	NA	NA	-0.207228	0.0744362	0.350648	NA	NA	NA	-0.15499	0.184262	0.452746	NA	NA	NA	0.223446	0.053975	0.125998	NA	NA	NA	-0.274834	0.0203655	0.053527	0	0.979308	1.13325	0.542711	1.17028e-16	1.80447	0.0975199	0.185943	0	0
MF_0876	heneicosapentaenoate (21:5n3)	0.121227	0.501565	0.592133	-0.101114	0.38804	0.511749	0.019105	0.246694	0.0287089	0.246439	-0.372378	0.0328353	0.255677	-0.188202	0.105881	0.403339	-0.205226	0.25191	0.96251	0.102937	0.379496	0.670646	0.27828	0.116854	0.257929	0.0610028	0.603126	0.719794	0.258911	0.175033	0.259783	-0.00191062	0.987383	0.992067	0	0.919546	0.876443	0.672266	0.466397	1.36783	0.66509	0.800449	0	0
MF_0877	linolenoylcarnitine (C18:3)	0.0254011	0.888412	0.914377	-0.227824	0.049321	0.0990258	0.54429	0.744704	0.686963	0.904843	0.270262	0.128225	0.392557	-0.168415	0.148639	0.462966	0.475848	0.00512612	0.331856	-0.0208557	0.859036	0.939621	0.16445	0.360446	0.558094	0.355951	0.00172333	0.00766809	-0.0502881	0.795588	0.853419	0.00962919	0.936477	0.971331	0	1.16023	0.430452	1.09961	0.275861	1.05513	0.947427	1	0	0
MF_0878	behenoylcarnitine (C22)	0.283269	0.11017	0.170368	0.422001	0.000162589	0.000669966	0.220566	0.552699	0.399408	0.758015	0.0835616	0.643848	0.847552	-0.0653282	0.577629	0.81307	-0.153815	0.392755	0.999054	-0.180515	0.121187	0.375254	-0.214795	0.229984	0.419039	-0.383775	0.000676557	0.00347419	0.142631	0.460458	0.571698	0.239544	0.0442197	0.0994238	0	0.597097	0.351877	1.42444	0.655656	0.41918	0.00150354	0.00734396	1	0
MF_0879	arachidoylcarnitine (C20)	0.408757	0.0181859	0.0357149	0.0503987	0.667627	0.763462	0.00860226	0.185128	0.237032	0.648619	-0.165774	0.356538	0.63153	-0.13617	0.244063	0.570558	-0.0305867	0.865819	0.999054	-0.249922	0.0305815	0.173186	0.0371393	0.837421	0.915225	0.0870101	0.457916	0.603151	0.373461	0.0459828	0.0849736	0.0823428	0.494811	0.641376	0	1.04114	0.471264	1.37458	0.53885	0.757429	0.0750224	0.15115	0	0
MF_0880	lignoceroylcarnitine (C24)	0.315508	0.0736843	0.119679	0.364114	0.00132111	0.00433144	0.0392503	0.358811	0.252076	0.659142	-0.0837242	0.6432	0.847552	-0.0524529	0.654923	0.859956	-0.0267424	0.882559	0.999054	-0.188485	0.105347	0.351866	-0.126642	0.482501	0.673546	-0.266937	0.020608	0.0588243	0.277077	0.145631	0.225169	0.275742	0.0199377	0.0533181	0	0.900608	0.219316	1.23207	0.385722	0.73097	0.0210085	0.0553814	0	0
MF_0881	cerotoylcarnitine (C26)	0.505682	0.00268154	0.00645694	0.0327738	0.780139	0.842818	0.0974534	0.441532	0.966165	0.990482	-0.0740122	0.682293	0.85639	0.0239229	0.838566	0.939726	0.115494	0.522155	0.999054	-0.181669	0.118786	0.371566	-0.0240904	0.894137	0.946944	-0.0942039	0.421445	0.57123	0.429856	0.019948	0.041968	-0.00903551	0.940386	0.973406	0	1.02327	0.342206	1.02683	0.180095	0.99654	0.692379	0.813601	0	0
MF_0882	ximenoylcarnitine (C26:1)	0.479278	0.00477183	0.0107627	-0.151879	0.193335	0.298893	0.182222	0.522875	0.778689	0.950623	0.0138982	0.938811	0.971735	-0.0418299	0.721594	0.885479	0.116664	0.51792	0.999054	-0.250946	0.0298833	0.172219	-0.0975325	0.589219	0.760829	0.11107	0.342784	0.494323	0.352559	0.0606803	0.107333	-0.176034	0.141982	0.25391	0	1.23413	0.471248	1.10442	0.46085	1.11745	0.355938	0.513951	0	0
MF_0883	arachidonoylcarnitine (C20:4)	-0.00100267	0.995581	0.995581	-0.117838	0.313993	0.432967	0.0753063	0.422779	0.0748149	0.396145	0.21065	0.239318	0.513961	0.0774505	0.508953	0.772772	0.564934	0.000614233	0.163751	0.16006	0.170145	0.435258	0.190213	0.289018	0.487836	0.18206	0.117982	0.230947	0.152253	0.430432	0.543565	0.0541977	0.653503	0.770667	0	1.04018	0.467088	0.892741	0.234826	1.16516	0.391337	0.543994	0	0
MF_0884	eicosenoylcarnitine (C20:1)	0.0210579	0.907401	0.926239	-0.281166	0.014542	0.0346067	0.0290356	0.309357	0.313718	0.696494	-0.313155	0.0759788	0.321664	-0.223309	0.0541258	0.312475	0.0437944	0.808784	0.999054	-0.127567	0.275418	0.553376	0.130835	0.467999	0.660442	0.308942	0.00699905	0.023987	0.271636	0.154034	0.235831	-0.095467	0.428389	0.580132	0	1.40173	0.776572	1.1089	0.45113	1.26407	0.428794	0.577	0	0
MF_0885	dihomo-linoleoylcarnitine (C20:2)	0.184826	0.303145	0.39291	-0.213599	0.0657611	0.125254	0.293264	0.592841	0.97462	0.990562	-0.125921	0.485016	0.745995	-0.121594	0.298707	0.622698	0.280127	0.114346	0.817876	-0.0366895	0.754654	0.892936	0.138018	0.443702	0.636589	0.222765	0.0547305	0.127384	0.183872	0.339678	0.448705	0.00497416	0.967161	0.980118	0	1.06388	0.459316	1.19016	0.349097	0.893895	0.391337	0.543994	0	0
MF_0886	dihomo-linolenoylcarnitine (C20:3n3 or 6)	0.150067	0.404527	0.498659	-0.0516927	0.659613	0.755973	0.808365	0.906668	0.34526	0.716923	0.000669794	0.997048	0.998015	0.0113349	0.923109	0.977074	0.346482	0.0482332	0.680996	0.212853	0.0667318	0.273064	0.195734	0.274985	0.474806	0.0945739	0.419615	0.571173	0.214908	0.262905	0.367002	0.107419	0.372584	0.524146	0	1.07258	0.519482	0.877441	0.282419	1.2224	0.644392	0.782425	0	0
MF_0887	docosahexaenoylcarnitine (C22:6)	-0.0135051	0.940539	0.951593	-0.144012	0.217699	0.325167	0.288378	0.592841	0.750281	0.932567	0.249501	0.161433	0.429795	-0.066028	0.573551	0.812019	0.229962	0.197944	0.91474	0.0277807	0.812973	0.921313	0.105454	0.559178	0.73519	0.0201895	0.863495	0.903598	0.0408963	0.833173	0.883659	-0.133657	0.266476	0.41378	0	1.50346	1.11919	1.00307	0.431619	1.49886	0.291421	0.439139	0	0
MF_0888	nervonoylcarnitine (C24:1)	0.324469	0.0654367	0.108107	-0.0279661	0.811748	0.86483	0.139767	0.497899	0.358977	0.726332	0.105413	0.559332	0.795854	-0.105433	0.367987	0.670738	0.0364671	0.840326	0.999054	-0.174031	0.135369	0.39734	-0.0447886	0.804526	0.903342	-0.0111796	0.92416	0.945514	0.272501	0.152675	0.234542	-0.0732119	0.544011	0.685842	0	1.28313	0.621589	1.08758	0.510315	1.1798	0.509651	0.660615	0	0
MF_0889	adrenoylcarnitine (C22:4)	0.0460344	0.799197	0.841561	-0.0871046	0.457426	0.577371	0.695448	0.833408	0.320142	0.706032	0.00486496	0.978564	0.988993	0.0309238	0.792263	0.926056	0.225714	0.206586	0.915894	0.0584618	0.618331	0.820567	0.0387038	0.830669	0.912852	0.166282	0.153925	0.277694	-0.00190389	0.992179	0.994624	0.0692184	0.566251	0.701469	0	0.982827	0.543901	0.721239	0.310661	1.36269	0.1877	0.310187	0	0
MF_0890	levetiracetam	NA	NA	NA	0.0859156	0.463613	0.582403	NA	NA	0.297953	0.693478	NA	NA	NA	0.0241894	0.836792	0.938732	NA	NA	NA	-0.0939802	0.422553	0.703591	NA	NA	NA	-0.198786	0.0873158	0.183046	NA	NA	NA	-0.123727	0.303954	0.456578	0	0.767674	1.15959e-16	0.767674	1.17028e-16	1	1	1	0	0
MF_0891	meropenem	NA	NA	NA	NA	NA	NA	NA	NA	NA	NA	NA	NA	NA	NA	NA	NA	NA	NA	NA	NA	NA	NA	NA	NA	NA	NA	NA	NA	NA	NA	NA	NA	NA	NA	0	1	0	1	0	1	1	1	0	0
MF_0892	glycosyl ceramide (d18:1/20:0, d16:1/22:0)	0.591578	0.000288032	0.000795553	0.122612	0.29465	0.414388	0.00860226	0.185128	0.0145026	0.165142	-0.0934362	0.605025	0.821276	-0.130446	0.264637	0.596278	-0.139729	0.438015	0.999054	-0.265125	0.0215167	0.13775	-0.406023	0.019053	0.0768819	-0.0802334	0.493801	0.633861	0.549758	0.00200638	0.00557149	0.0918543	0.446148	0.594303	0	0.836246	0.366498	1.19509	0.448316	0.699736	0.0558501	0.119336	0	0
MF_0893	ceftazidime	NA	NA	NA	NA	NA	NA	NA	NA	NA	NA	NA	NA	NA	NA	NA	NA	NA	NA	NA	NA	NA	NA	NA	NA	NA	NA	NA	NA	NA	NA	NA	NA	NA	NA	0	1	0	1	0	1	1	1	0	0
MF_0894	cefazolin	NA	NA	NA	NA	NA	NA	NA	NA	NA	NA	NA	NA	NA	NA	NA	NA	NA	NA	NA	NA	NA	NA	NA	NA	NA	NA	NA	NA	NA	NA	NA	NA	NA	NA	0	1	0	1	0	1	1	1	0	0
MF_0895	N,N,N-trimethyl-5-aminovalerate	-0.646725	4.77142e-05	0.000146664	-0.144837	0.215045	0.323484	0.656574	0.806469	0.104688	0.456245	-0.277797	0.117518	0.387845	-0.0803347	0.493254	0.759239	-0.0192211	0.915448	0.999054	0.00650145	0.955852	0.980917	0.297449	0.0927392	0.218767	0.0384845	0.743056	0.818284	-0.590913	0.000737636	0.00226779	-0.224048	0.0603392	0.129613	0	1.91856	0.92939	1.26677	0.42088	1.51453	0.0648537	0.135401	0	0
MF_0896	ethyl alpha-glucopyranoside	-0.604562	0.000194321	0.000545472	-0.238461	0.0393729	0.082403	0.107532	0.462834	0.120908	0.480311	-0.141264	0.432949	0.70431	-0.0766743	0.513222	0.776431	-0.0899261	0.618711	0.999054	-0.0543538	0.643254	0.836363	0.457965	0.00736199	0.0503594	0.190625	0.101382	0.204113	-0.523229	0.00358529	0.00949812	-0.222536	0.0621386	0.132748	0	2.09588	1.85797	1.1694	1.57093	1.79227	0.205732	0.338452	0	0
MF_0897	carotene diol (1)	0.191511	0.28568	0.374502	0.227539	0.0496131	0.0990258	0.14561	0.497899	0.414177	0.768149	-0.301575	0.0880859	0.337292	-0.0917474	0.433707	0.724848	-0.0220625	0.903004	0.999054	-0.169791	0.145302	0.404933	0.0153911	0.932253	0.960947	-0.0675182	0.564912	0.692891	0.26369	0.166923	0.250263	0.272691	0.0214062	0.0554257	0	0.748924	0.224356	1.27491	0.317073	0.587433	0.00123373	0.00627769	0	0
MF_0898	carotene diol (2)	0.191845	0.284824	0.37433	0.102617	0.380986	0.506228	0.241094	0.56991	0.121552	0.480311	-0.24481	0.169722	0.437041	-0.200212	0.0850239	0.375168	-0.0670232	0.710942	0.999054	-0.323648	0.00461918	0.0741169	-0.0137181	0.939603	0.962906	0.0460132	0.695058	0.785556	0.250759	0.1895	0.279014	0.182993	0.126639	0.231625	0	0.854541	0.29597	1.29137	0.389709	0.66173	0.0122228	0.035375	0	0
MF_0899	carotene diol (3)	0.357268	0.0412375	0.0731931	0.350263	0.00206556	0.00632204	0.57129	0.755837	0.588563	0.864556	0.0628194	0.728367	0.88414	0.00461437	0.968659	0.986284	0.0466516	0.796561	0.999054	-0.134016	0.25167	0.531974	-0.197239	0.27124	0.472497	-0.166741	0.152774	0.276561	0.354942	0.0588402	0.104977	0.298769	0.0113777	0.0334693	0	0.676587	0.356393	1.36513	0.807553	0.495622	0.0466563	0.106755	0	0
MF_0900	cortolone glucuronide (1)	-0.822193	4.41686e-09	2.40138e-08	-0.50074	4.75752e-06	2.69423e-05	0.257705	0.581242	0.432599	0.775859	-0.280811	0.113427	0.383709	-0.0811671	0.488771	0.759239	0.097777	0.588281	0.999054	0.0388946	0.740414	0.883977	0.520787	0.00188827	0.0327078	0.333663	0.00344008	0.0131518	-0.783882	4.90676e-07	2.76977e-06	-0.57894	1.23137e-07	1.27845e-06	1	2.40799	1.6888	0.691855	0.27577	3.48048	0.000771449	0.00474138	1	1
MF_0901	3-hydroxyvalproate	NA	NA	NA	NA	NA	NA	NA	NA	NA	NA	NA	NA	NA	NA	NA	NA	NA	NA	NA	NA	NA	NA	NA	NA	NA	NA	NA	NA	NA	NA	NA	NA	NA	NA	0	1	0	1	0	1	1	1	0	0
MF_0902	(N(1) + N(8))-acetylspermidine	-0.775067	1.1877e-07	5.04894e-07	-0.6143	4.57983e-09	4.70877e-08	0.182222	0.522875	0.153768	0.528702	-0.0547556	0.76216	0.899784	-0.0285013	0.808213	0.934052	0.193047	0.281759	0.977603	-0.169962	0.144889	0.404847	0.368884	0.0346426	0.113967	0.446998	5.81206e-05	0.000449268	-0.800263	1.88011e-07	1.1492e-06	-0.414964	0.00032047	0.00145656	1	1.87877	1.15822	0.52767	0.10055	3.56049	7.6125e-05	0.00134324	1	1
MF_0903	5-dodecenoylcarnitine (C12:1)	-0.364639	0.0369454	0.0663731	-0.383101	0.000692727	0.0024372	0.373843	0.645786	0.0820034	0.417401	0.0286337	0.874317	0.954724	-0.287759	0.0123006	0.153707	0.220792	0.216921	0.93508	-0.0402888	0.731455	0.882165	0.200418	0.263432	0.461229	0.224231	0.0531153	0.124998	-0.309165	0.102693	0.166273	-0.333961	0.00442358	0.014919	0	2.61721	1.89932	0.811503	0.556482	3.22514	0.005616	0.0189627	1	0
MF_0904	2-butenoylglycine	-0.748799	5.38767e-07	2.13236e-06	-0.422272	0.000160855	0.000665411	0.865142	0.931035	0.0228759	0.214038	-0.20279	0.257706	0.537702	-0.234308	0.0430371	0.290258	-0.121485	0.500648	0.999054	-0.205841	0.0764416	0.29437	0.320334	0.0691475	0.181293	0.475844	1.59828e-05	0.000151123	-0.717496	1.18348e-05	4.89015e-05	-0.244532	0.0398595	0.0919633	0	1.02072	0.740132	0.74046	0.973818	1.37849	0.0241519	0.0630602	0	0
MF_0905	hydroxy-CMPF	-0.0384358	0.831825	0.870593	-0.0430725	0.713675	0.795951	0.935565	0.960675	0.89035	0.965484	0.0781984	0.665336	0.851663	-0.0559768	0.633358	0.850297	0.0135384	0.940393	0.999054	-0.16097	0.167696	0.432093	0.14588	0.417909	0.614083	0.036876	0.753446	0.826839	-0.0192117	0.921205	0.949705	0.0543618	0.652521	0.770367	0	0.94455	0.540027	1.4742	0.723952	0.64072	0.0864573	0.167406	0	0
[truncated: 190 more rows]

## Sheet: Table S5
Table S5. Summary of partial correlation analyses results and comparisons between chronic kidney disease (CKD) patients with severe nephropathy and healthy volunteers of 215 putative metabolite markers. Before carrying out partial correlation analyses, measured glomerular filtration rate (mGFR) and normalized intensities of blood metabolites were logarithm-transformed. For Group 1A and Group 1B, …
[truncated: 217 more rows]

[truncated: 2 more sheets: Table S6, Table S7]
